# Supplementary material for: Distribution of crystalloid fluid infused during onset of anesthesia-induced hypotension: a retrospective population kinetic analysis
Source: Perioper Med (Lond). 2021 Oct 11;10:34. doi: 10.1186/s13741-021-00204-5 (PMC8503994; doi:10.1186/s13741-021-00204-5)
Supplement: Supplementary file 1 — Additional file 1. [file 13741_2021_204_MOESM1_ESM.xls]

## Sheet: Sheet1
Nr	Gender	Age	Body_weight	Dose__ml_kg_min_	Total_volume	Infusion_time	Inf_rate	Time	Dilution	Urine	Urin_port	AC_1__LACT_2	SPA_1__Nark_2	INDUKTION_0_1	Efedrin	Inf_rate_2	MAP	MAP_före_ind	MAP_diff	MAP_ratio	TreVol	FemSexVol	NioTioVol	TolvVol	Femton_Vol	Tjugo	Tjugofem	ISF	Time_1
	male=1, fe=2
1	1	67	80	0.375	1200	40	26.6	0	0			1	1	0	0	30	128	128	0	1	0	0	0	0	0	0	0	12000	0
1				0.375				3	0					0		30	121	128	-7	0.945312	0	0	0	0	0	0	0	0	3
1				0.375				6	0.0273					0		30	138	128	10	1.07812	0	0	0	0	0	0	0	0	6
1				0.375				9	0.0421					0		30	124	128	-4	0.96875	0	0	0	0	0	0	0	0	9
1				0.375				12	0.0485					0		30	115	128	-13	0.898438	0	0	0	0	0	0	0	0	12
1				0.375				15	0.0748					0		30	127	128	-1	0.992188	0	0	0	0	0	0	0	0	15
1				0.375				18	0.0581					0		30	136	128	8	1.0625	0	0	0	0	0	0	0	0	18
1				0.375				21	0.0575					0		30	128	128	0	1	0	0	0	0	0	0	0	0	21
1				0.375				22	0.0671					1		30	127	128	-1	0.992188	0	0	0	0	0	0	0	0	22
1				0.375				23	0.0864					1		30	128	128	0	1	0	0	0	0	0	0	0	0	23
1				0.375				24	0.1048					1		30	119	128	-9	0.929688	30	30	30	30	30	30	30	0	24
1				0.375				25	0.0995					1		30	124	128	-4	0.96875	0	30	30	30	30	30	30	0	25
1				0.375				26	0.0802					1		30	115	128	-13	0.898438	0	30	30	30	30	30	30	0	26
1				0.375				27	0.07					1		30	115	128	-13	0.898438	0	0	30	30	30	30	30	0	27
1				0.375				28	0.0886					1		30	105	128	-23	0.820312	0	0	30	30	30	30	30	0	28
1				0.375				29	0.0971					1		30	110	128	-18	0.859375	0	0	0	30	30	30	30	0	29
1				0.375				30	0.1064					1		30	109	128	-19	0.851562	0	0	0	30	30	30	30	0	30
1				0.375				32	0.1181					1		30	110	128	-18	0.859375	0	0	0	0	30	30	30	0	32
1				0.375				34	0.0983					1		30	113	128	-15	0.882812	0	0	0	0	30	30	30	0	34
1				0.375				36	0.1342					1		30	101	128	-27	0.789062	0	0	0	0	0	30	30	0	36
1				0.375				38	0.1163					1		30	104	128	-24	0.8125	0	0	0	0	0	30	30	0	38
1				0.375				40	0.1426					1		30	101	128	-27	0.789062	0	0	0	0	0	0	30	0	40
1				0.375				42	0.15					1		30	104	128	-24	0.8125	0	0	0	0	0	0	30	0	42
1				0.375				44	0.1551					1		30	103	128	-25	0.804688	0	0	0	0	0	0	0	0	44
1				0.375				46	0.1047					1		30	98	128	-30	0.765625	0	0	0	0	0	0	0	0	46
1				0.375				48	0.1087					1		30	93	128	-35	0.726562	0	0	0	0	0	0	0	0	48
1				0.375				50	0.1174	1	1			1		30	92	128	-36	0.71875	0	0	0	0	0	0	0	0	50
2	2	70	79	0.375	1185	40	29.62	0	0			1	1	0	0	29.62	107	107	0	1	0	0	0	0	0	0	0	11850	0
2				0.375				3	-0.01					0		29.62	118	107	11	1.1028	0	0	0	0	0	0	0	0	3
2				0.375				6	0.0549					0		29.62	116	107	9	1.08411	0	0	0	0	0	0	0	0	6
2				0.375				9	0.0442					0		29.62	116	107	9	1.08411	0	0	0	0	0	0	0	0	9
2				0.375				12	0.05					0		29.62	111	107	4	1.03738	0	0	0	0	0	0	0	0	12
2				0.375				15	0.0829					0		29.62	124	107	17	1.15888	0	0	0	0	0	0	0	0	15
2				0.375				18	0.0587					0		29.62	125	107	18	1.16822	0	0	0	0	0	0	0	0	18
2				0.375				21	0.033					0		29.62	100	107	-7	0.934579	0	0	0	0	0	0	0	0	21
2				0.375				22	0.0351					0		29.62	99	107	-8	0.925234	0	0	0	0	0	0	0	0	22
2				0.375				23	0.1082					1		29.62	97	107	-10	0.906542	29.62	29.62	29.62	29.62	29.62	29.62	29.62	0	23
2				0.375				24	0.0643					1		29.62	89	107	-18	0.831776	29.62	29.62	29.62	29.62	29.62	29.62	29.62	0	24
2				0.375				25	0.094					1		29.62	85	107	-22	0.794393	29.62	29.62	29.62	29.62	29.62	29.62	29.62	0	25
2				0.375				26	0.1044					1		29.62	86	107	-21	0.803738	0	29.62	29.62	29.62	29.62	29.62	29.62	0	26
2				0.375				27	0.133					1		29.62	87	107	-20	0.813084	0	29.62	29.62	29.62	29.62	29.62	29.62	0	27
2				0.375				28	0.1208					1		29.62	84	107	-23	0.785047	0	0	29.62	29.62	29.62	29.62	29.62	0	28
2				0.375				29	0.1545					1		29.62	77	107	-30	0.719626	0	0	29.62	29.62	29.62	29.62	29.62	0	29
2				0.375				30	0.1354					1		29.62	70	107	-37	0.654206	0	0	0	29.62	29.62	29.62	29.62	0	30
2				0.375				32	0.1818					1		29.62	88	107	-19	0.82243	0	0	0	29.62	29.62	29.62	29.62	0	32
2				0.375				34	0.1883					1		29.62	74	107	-33	0.691589	0	0	0	0	29.62	29.62	29.62	0	34
2				0.375				36	0.2224					1		29.62	74	107	-33	0.691589	0	0	0	0	29.62	29.62	29.62	0	36
2				0.375				38	0.2142					1		29.62	78	107	-29	0.728972	0	0	0	0	0	29.62	29.62	0	38
2				0.375				40	0.2263					1		29.62	85	107	-22	0.794393	0	0	0	0	0	29.62	29.62	0	40
2				0.375				42	0.2385					1		29.62	70	107	-37	0.654206	0	0	0	0	0	0	29.62	0	42
2				0.375				44	0.2199					1		29.62	64	107	-43	0.598131	0	0	0	0	0	0	29.62	0	44
2				0.375				46	0.2272					1		29.62	63	107	-44	0.588785	0	0	0	0	0	0	0	0	46
2				0.375				48	0.2571					1		29.62	61	107	-46	0.570093	0	0	0	0	0	0	0	0	48
2				0.375				50	0.1928	97	97			1		29.62	64	107	-43	0.598131	0	0	0	0	0	0	0	0	50
5	1	67	80	0.375	1200	40	30	0	0			1	1	0	0	30	126	126	0	1	0	0	0	0	0	0	0	12000	0
5				0.375				3	0.0326					0		30	113	126	-13	0.896825	0	0	0	0	0	0	0	0	3
5				0.375				6	0.0122					0		30	120	126	-6	0.952381	0	0	0	0	0	0	0	0	6
5				0.375				9	0.0598					0		30	119	126	-7	0.944444	0	0	0	0	0	0	0	0	9
5				0.375				12	0.0781					0		30	120	126	-6	0.952381	0	0	0	0	0	0	0	0	12
5				0.375				15	0.0647					0		30	132	126	6	1.04762	0	0	0	0	0	0	0	0	15
5				0.375				18	0.0661					0		30	146	126	20	1.15873	0	0	0	0	0	0	0	0	18
5				0.375				21	0.0805					0		30	115	126	-11	0.912698	0	0	0	0	0	0	0	0	21
5				0.375				22	0.0588					0		30	112	126	-14	0.888889	0	0	0	0	0	0	0	0	22
5				0.375				23	0.0418					0		30	108	126	-18	0.857143	0	0	0	0	0	0	0	0	23
5				0.375				24	0.0396					0		30	104	126	-22	0.825397	0	0	0	0	0	0	0	0	24
5				0.375				25	0.051					1		30	102	126	-24	0.809524	0	0	0	0	0	0	0	0	25
5				0.375				26	0.0666					1		30	99	126	-27	0.785714	30	30	30	30	30	30	30	0	26
5				0.375				27	0.0811					1		30	94	126	-32	0.746032	30	30	30	30	30	30	30	0	27
5				0.375				28	0.0911					1		30	94	126	-32	0.746032	0	30	30	30	30	30	30	0	28
5				0.375				29	0.0711					1		30	89	126	-37	0.706349	0	30	30	30	30	30	30	0	29
5				0.375				30	0.0876					1		30	88	126	-38	0.698413	0	0	30	30	30	30	30	0	30
5				0.375				32	0.1089					1		30	83	126	-43	0.65873	0	0	30	30	30	30	30	0	32
5				0.375				34	0.1106					1		30	82	126	-44	0.650794	0	0	0	30	30	30	30	0	34
5				0.375				36	0.1074					1		30	86	126	-40	0.68254	0	0	0	30	30	30	30	0	36
5				0.375				38	0.1385					1		30	85	126	-41	0.674603	0	0	0	0	30	30	30	0	38
5				0.375				40	0.1309					1		30	85	126	-41	0.674603	0	0	0	0	30	30	30	0	40
5				0.375				42	0.142					1		30	82	126	-44	0.650794	0	0	0	0	0	30	30	0	42
5				0.375				44	0.165					1		30	78	126	-48	0.619048	0	0	0	0	0	30	30	0	44
5				0.375				46	0.1546					1		30	83	126	-43	0.65873	0	0	0	0	0	0	30	0	46
5				0.375				48	0.1307					1		30	85	126	-41	0.674603	0	0	0	0	0	0	30	0	48
5				0.375				50	0.1557	465	465			1		30	75	126	-51	0.595238	0	0	0	0	0	0	0	0	50
6	1	80	80	0.375	1200	40	30	0	0			1	1	0	0	30	130	130	0	1	0	0	0	0	0	0	0	12000	0
6				0.375				3	0.0417					0		30	141	130	11	1.08462	0	0	0	0	0	0	0	0	3
6				0.375				6	0.0571					0		30	131	130	1	1.00769	0	0	0	0	0	0	0	0	6
6				0.375				9	0.0776					0		30	124	130	-6	0.953846	0	0	0	0	0	0	0	0	9
6				0.375				12	0.0699					0		30	128	130	-2	0.984615	0	0	0	0	0	0	0	0	12
6				0.375				15	0.1082					0		30	126	130	-4	0.969231	0	0	0	0	0	0	0	0	15
6				0.375				18	0.088					0		30	146	130	16	1.12308	0	0	0	0	0	0	0	0	18
6				0.375				21	0.097					0		30	139	130	9	1.06923	0	0	0	0	0	0	0	0	21
6				0.375				22	0.0565					0		30	134	130	4	1.03077	0	0	0	0	0	0	0	0	22
6				0.375				23	0.0693					0		30	142	130	12	1.09231	0	0	0	0	0	0	0	0	23
6				0.375				24	0.0362					0		30	122	130	-8	0.938462	0	0	0	0	0	0	0	0	24
6				0.375				25	0.0633					1		30	123	130	-7	0.946154	30	30	30	30	30	30	30	0	25
6				0.375				26	0.0396					1		30	127	130	-3	0.976923	30	30	30	30	30	30	30	0	26
6				0.375				27	0.1055					1		30	122	130	-8	0.938462	30	30	30	30	30	30	30	0	27
6				0.375				28	0.0805					1		30	113	130	-17	0.869231	0	30	30	30	30	30	30	0	28
6				0.375				29	0.1068					1		30	119	130	-11	0.915385	0	30	30	30	30	30	30	0	29
6				0.375				30	0.089					1		30	116	130	-14	0.892308	0	0	30	30	30	30	30	0	30
6				0.375				32	0.1282					1		30	115	130	-15	0.884615	0	0	30	30	30	30	30	0	32
6				0.375				34	0.1456					1		30	112	130	-18	0.861538	0	0	0	30	30	30	30	0	34
6				0.375				36	0.1244					1		30	112	130	-18	0.861538	0	0	0	30	30	30	30	0	36
6				0.375				38	0.1392					1		30	130	130	0	1	0	0	0	0	30	30	30	0	38
6				0.375				40	0.1464					1		30	118	130	-12	0.907692	0	0	0	0	30	30	30	0	40
6				0.375				42	0.1302					1		30	112	130	-18	0.861538	0	0	0	0	0	30	30	0	42
6				0.375				44	0.1297					1		30	135	130	5	1.03846	0	0	0	0	0	30	30	0	44
6				0.375				46	0.1013					1		30	128	130	-2	0.984615	0	0	0	0	0	0	30	0	46
6				0.375				48	0.0933					1		30	136	130	6	1.04615	0	0	0	0	0	0	30	0	48
6				0.375				50	0.1151	450	450			1		30	129	130	-1	0.992308	0	0	0	0	0	0	0	0	50
7	1	64	106	0.375	1590	40	39.75	0	0			1	1	0	0	39.75	113	113	0	1	0	0	0	0	0	0	0	15900	0
7								3	0.085					0		39.75	114	113	1	1.00885	0	0	0	0	0	0	0	0	3
7								6	0.0847					0		39.75	115	113	2	1.0177	0	0	0	0	0	0	0	0	6
7								9	0.1086					0		39.75	121	113	8	1.0708	0	0	0	0	0	0	0	0	9
7								12	0.1114					0		39.75	128	113	15	1.13274	0	0	0	0	0	0	0	0	12
7								15	0.1164					0		39.75	124	113	11	1.09735	0	0	0	0	0	0	0	0	15
7								21	0.1226					0		39.75	129	113	16	1.14159	0	0	0	0	0	0	0	0	21
7								22	0.112					0		39.75	122	113	9	1.07965	0	0	0	0	0	0	0	0	22
7								23	0.1237					0		39.75	112	113	-1	0.99115	0	0	0	0	0	0	0	0	23
7								24	0.1082					0		39.75	116	113	3	1.02655	0	0	0	0	0	0	0	0	24
7								25	0.0945					0		39.75	110	113	-3	0.973451	0	0	0	0	0	0	0	0	25
7								26	0.0956					1		39.75	102	113	-11	0.902655	39.75	39.75	39.75	39.75	39.75	39.75	39.75	0	26
7								27	0.1232					1		39.75	99	113	-14	0.876106	39.75	39.75	39.75	39.75	39.75	39.75	39.75	0	27
7								28	0.1227					1		39.75	101	113	-12	0.893805	39.75	39.75	39.75	39.75	39.75	39.75	39.75	0	28
7								29	0.1094					1		39.75	100	113	-13	0.884956	0	39.75	39.75	39.75	39.75	39.75	39.75	0	29
7								30	0.1226					1		39.75	102	113	-11	0.902655	0	39.75	39.75	39.75	39.75	39.75	39.75	0	30
7								32	0.1677					1		39.75	101	113	-12	0.893805	0	0	39.75	39.75	39.75	39.75	39.75	0	32
7								34	0.1848					1		39.75	102	113	-11	0.902655	0	0	39.75	39.75	39.75	39.75	39.75	0	34
7								36	0.1959					1		39.75	99	113	-14	0.876106	0	0	0	39.75	39.75	39.75	39.75	0	36
7								38	0.2324					1		39.75	103	113	-10	0.911504	0	0	0	39.75	39.75	39.75	39.75	0	38
7								40	0.1813					1		39.75	102	113	-11	0.902655	0	0	0	0	39.75	39.75	39.75	0	40
7								42	0.2065					1		39.75	100	113	-13	0.884956	0	0	0	0	39.75	39.75	39.75	0	42
7								44	0.2247					1		39.75	95	113	-18	0.840708	0	0	0	0	0	39.75	39.75	0	44
7								46	0.1816					1		39.75	92	113	-21	0.814159	0	0	0	0	0	39.75	39.75	0	46
7								48	0.1613					1		39.75	91	113	-22	0.80531	0	0	0	0	0	0	39.75	0	48
7								50	0.1425	375	375			1		39.75	92	113	-21	0.814159	0	0	0	0	0	0	39.75	0	50
18	1	54	75	0.222	1000	60	16.66	0	0			2	2	0	0	16.66	93	93	0	1	0	0	0	0	0	0	0	11250	0
18								5	0.0361					0		16.66	79	93	-14	0.849462	0	0	0	0	0	0	0	0	5
18								10	0.087		10			0		16.66	80	93	-13	0.860215	0	0	0	0	0	0	0	0	10
18								15	0.0737					1		16.66	83	93	-10	0.892473	16.66	16.66	16.66	16.66	16.66	16.66	16.66	0	15
18								20	0.2293					1		16.66	85	93	-8	0.913978	0	16.66	16.66	16.66	16.66	16.66	16.66	0	20
18								25	0.2291					1		16.66	75	93	-18	0.806452	0	0	16.66	16.66	16.66	16.66	16.66	0	25
18								30	0.2445					1		16.66	66	93	-27	0.709677	0	0	0	0	16.66	16.66	16.66	0	30
18								35	0.1834					1		16.66	81	93	-12	0.870968	0	0	0	0	0	16.66	16.66	0	35
18								40	0.1831					1		16.66	82	93	-11	0.88172	0	0	0	0	0	0	16.66	0	40
18								45	0.2757					1		16.66	76	93	-17	0.817204	0	0	0	0	0	0	0	0	45
18								50	0.1826					1		16.66	76	93	-17	0.817204	0	0	0	0	0	0	0	0	50
18								55	0.2752	100	100			1		16.66	76	93	-17	0.817204	0	0	0	0	0	0	0	0	55
19	2	42	58	0.287	1000	60	16.66	0	0			2	2	0	0	16.66	86	86	0	1	0	0	0	0	0	0	0	8700	0
19								5	0.097					0		16.66	70	86	-16	0.813953	0	0	0	0	0	0	0	0	5
19								10	0.0967		20			0		16.66	69	86	-17	0.802326	0	0	0	0	0	0	0	0	10
19								15	0.1578					1		16.66	75	86	-11	0.872093	16.66	16.66	16.66	16.66	16.66	16.66	16.66	0	15
19								20	0.1575					1		16.66	94	86	8	1.09302	0	16.66	16.66	16.66	16.66	16.66	16.66	0	20
19								25	0.1572					1		16.66	78	86	-8	0.906977	0	0	16.66	16.66	16.66	16.66	16.66	0	25
19								30	0.1569					1		16.66	89	86	3	1.03488	0	0	0	0	16.66	16.66	16.66	0	30
19								35	0.2057					1		16.66	93	86	7	1.0814	0	0	0	0	0	16.66	16.66	0	35
19								40	0.2575					1		16.66	94	86	8	1.09302	0	0	0	0	0	0	16.66	0	40
19								45	0.2572					1		16.66	97	86	11	1.12791	0	0	0	0	0	0	0	0	45
19								50	0.2569					1		16.66	96	86	10	1.11628	0	0	0	0	0	0	0	0	50
19								55	0.2566					1		16.66	95	86	9	1.10465	0	0	0	0	0	0	0	0	55
19								60	0.2563	100	100			1		16.66	99	86	13	1.15116	0	0	0	0	0	0	0	0	60
20	1	50	75	0.222	1000	60	16.66	0				2	2	0	0	16.66	91.7	91.7	0	1	0	0	0	0	0	0	0	11250	0
20								5	0					0		16.66	90.7	91.7	-1	0.989095	0	0	0	0	0	0	0	0	5
20								10	0.0371					0		16.66	86	91.7	-5.7	0.937841	0	0	0	0	0	0	0	0	10
20								15	0.1308					1		16.66	88	91.7	-3.7	0.959651	16.66	16.66	16.66	16.66	16.66	16.66	16.66	0	15
20								20	0.1306					1		16.66	64	91.7	-27.7	0.697928	0	16.66	16.66	16.66	16.66	16.66	16.66	0	20
20								25	0.1738					1		16.66	77	91.7	-14.7	0.839695	0	0	16.66	16.66	16.66	16.66	16.66	0	25
20								30	0.2347					1		16.66	74	91.7	-17.7	0.806979	0	0	0	0	16.66	16.66	16.66	0	30
20								35	0.2345					1		16.66	76	91.7	-15.7	0.82879	0	0	0	0	0	16.66	16.66	0	35
20								40	0.2342					1		16.66	74	91.7	-17.7	0.806979	0	0	0	0	0	0	16.66	0	40
20								45	0.2825					1		16.66	76	91.7	-15.7	0.82879	0	0	0	0	0	0	0	0	45
20								50	0.3333					1		16.66	79	91.7	-12.7	0.861505	0	0	0	0	0	0	0	0	50
20								55	0.3331					1		16.66	83	91.7	-8.7	0.905125	0	0	0	0	0	0	0	0	55
20								60	0.3328	50	50			1		16.66	86	91.7	-5.7	0.937841	0	0	0	0	0	0	0	0	60
21	1	50	62	0.269	1000	60	16.66	0	0			2	2	0	0	16.66	78	78	0	1	0	0	0	0	0	0	0	9300	0
21								5	0.0505					0		16.66	71	78	-7	0.910256	0	0	0	0	0	0	0	0	5
21								10	0.0905		20			0		16.66	94.3	78	16.3	1.20897	0	0	0	0	0	0	0	0	10
21								15	0.1469					1		16.66	74	78	-4	0.948718	16.66	16.66	16.66	16.66	16.66	16.66	16.66	0	15
21								20	0.1466					1		16.66	76	78	-2	0.974359	0	16.66	16.66	16.66	16.66	16.66	16.66	0	20
21								25	0.1463					1		16.66	73	78	-5	0.935897	0	0	16.66	16.66	16.66	16.66	16.66	0	25
21								30	0.146					1		16.66	68	78	-10	0.871795	0	0	0	0	16.66	16.66	16.66	0	30
21								35	0.1907					1		16.66	68	78	-10	0.871795	0	0	0	0	0	16.66	16.66	0	35
21								40	0.2377					1		16.66	79	78	1	1.01282	0	0	0	0	0	0	16.66	0	40
21								45	0.1901					1		16.66	73	78	-5	0.935897	0	0	0	0	0	0	0	0	45
21								50	0.1898					1		16.66	79	78	1	1.01282	0	0	0	0	0	0	0	0	50
21								55	0.3037					1		16.66	70	78	-8	0.897436	0	0	0	0	0	0	0	0	55
21								60	0.2365	100	100			1		16.66	65	78	-13	0.833333	0	0	0	0	0	0	0	0	60
22	2	24	49	0.34	1000	40	25	0	0			2	2	0	0	16.66	91	91	0	1	0	0	0	0	0	0	0	7350	0
22								5	0.0391					0		16.66	83	91	-8	0.912088	0	0	0	0	0	0	0	0	5
22								10	0.1388		20			0		16.66	82	91	-9	0.901099	0	0	0	0	0	0	0	0	10
22								15	0.0798					1		16.66	84	91	-7	0.923077	16.66	16.66	16.66	16.66	16.66	16.66	16.66	0	15
22								20	0.1381					1		16.66	89	91	-2	0.978022	0	16.66	16.66	16.66	16.66	16.66	16.66	0	20
22								25	0.1846					1		16.66	64	91	-27	0.703297	0	0	16.66	16.66	16.66	16.66	16.66	0	25
22								30	0.2507					1		16.66	81	91	-10	0.89011	0	0	0	0	16.66	16.66	16.66	0	30
22								35	0.2504					1		16.66	71	91	-20	0.78022	0	0	0	0	0	16.66	16.66	0	35
22								40	0.3033					1		16.66	77	91	-14	0.846154	0	0	0	0	0	0	16.66	0	40
22								45	0.2497					1		16.66	78	91	-13	0.857143	0	0	0	0	0	0	0	0	45
22								50	0.2494					1		16.66	82	91	-9	0.901099	0	0	0	0	0	0	0	0	50
22								55	0.1826					1		16.66	86	91	-5	0.945055	0	0	0	0	0	0	0	0	55
22								60	0.1823	140	140			1		16.66	78	91	-13	0.857143	0	0	0	0	0	0	0	0	60
23	1	57	53	0.314	1000	60	16.66	0	0			2	2	0	1	16.66	95	95	0	1	0	0	0	0	0	0	0	7950	0
23								5	0.0505					0		16.66	83	95	-12	0.873684	0	0	0	0	0	0	0	0	5
23								10	0.0502		10			0		16.66	83	95	-12	0.873684	0	0	0	0	0	0	0	0	10
23								15	0.1468					1		16.66	84	95	-11	0.884211	16.66	16.66	16.66	16.66	16.66	16.66	16.66	0	15
23								20	0.1465					1		16.66	93	95	-2	0.978947	0	16.66	16.66	16.66	16.66	16.66	16.66	0	20
23								25	0.1911					1		16.66	84	95	-11	0.884211	0	0	16.66	16.66	16.66	16.66	16.66	0	25
23								30	0.2381					1		16.66	87	95	-8	0.915789	0	0	0	0	16.66	16.66	16.66	0	30
23								35	0.3583					1		16.66	77	95	-18	0.810526	0	0	0	0	0	16.66	16.66	0	35
23								40	0.3045					1		16.66	78	95	-17	0.821053	0	0	0	0	0	0	16.66	0	40
23								45	0.3576					1		16.66	79	95	-16	0.831579	0	0	0	0	0	0	0	0	45
23								50	0.3038					1		16.66	95	95	0	1	0	0	0	0	0	0	0	0	50
23								55	0.4329					1		16.66	84	95	-11	0.884211	0	0	0	0	0	0	0	0	55
23								60	0.4325	100	100			1		16.66	83	95	-12	0.873684	0	0	0	0	0	0	0	0	60
24	2	55	82	0.203	1000	60	16.66	0	0			2	2	0	0	16.66	87	87	0	1	0	0	0	0	0	0	0	12300	0
24								5	0.062					0		16.66	81	87	-6	0.931034	0	0	0	0	0	0	0	0	5
24								10	0.1123					0		16.66	76	87	-11	0.873563	0	0	0	0	0	0	0	0	10
24								15	0.1121					0		16.66	84	87	-3	0.965517	0	0	0	0	0	0	0	0	15
24								20	0.166					1		16.66	90	87	3	1.03448	16.66	16.66	16.66	16.66	16.66	16.66	16.66	0	20
24								25	0.1658					1		16.66	63	87	-24	0.724138	0	16.66	16.66	16.66	16.66	16.66	16.66	0	25
24								30	0.2442					1		16.66	59	87	-28	0.678161	0	0	16.66	16.66	16.66	16.66	16.66	0	30
24								35	0.244					1		16.66	71	87	-16	0.816092	0	0	0	0	16.66	16.66	16.66	0	35
24								40	0.3083					1		16.66	64	87	-23	0.735632	0	0	0	0	0	16.66	16.66	0	40
24								45	0.308					1		16.66	62	87	-25	0.712644	0	0	0	0	0	0	16.66	0	45
24								50	0.3078					1		16.66	62	87	-25	0.712644	0	0	0	0	0	0	0	0	50
24								55	0.3075	50	50			1		16.66	62	87	-25	0.712644	0	0	0	0	0	0	0	0	55
25	2	33	44.5	0.375	1000	60	16.66	0	0			2	2	0	0	16.66	74	74	0	1	0	0	0	0	0	0	0	6675	0
25								5	0.1522					0		16.66	69	74	-5	0.932432	0	0	0	0	0	0	0	0	5
25								10	0.2792					1		16.66	72	74	-2	0.972973	16.66	16.66	16.66	16.66	16.66	16.66	16.66	0	10
25								15	0.2037					1		16.66	69	74	-5	0.932432	0	16.66	16.66	16.66	16.66	16.66	16.66	0	15
25								20	0.2784					1		16.66	80	74	6	1.08108	0	0	16.66	16.66	16.66	16.66	16.66	0	20
25								25	0.339					1		16.66	64	74	-10	0.864865	0	0	0	0	16.66	16.66	16.66	0	25
25								30	0.3387					1		16.66	67	74	-7	0.905405	0	0	0	0	0	16.66	16.66	0	30
25								35	0.3383					1		16.66	70	74	-4	0.945946	0	0	0	0	0	0	16.66	0	35
25								40	0.4033					1		16.66	67	74	-7	0.905405	0	0	0	0	0	0	0	0	40
25								45	0.5757					1		16.66	61	74	-13	0.824324	0	0	0	0	0	0	0	0	45
25								50	0.6893					1		16.66	69	74	-5	0.932432	0	0	0	0	0	0	0	0	50
25								55	0.4972					1		16.66	71	74	-3	0.959459	0	0	0	0	0	0	0	0	55
25								60	0.4968	80	80			1		16.66	76	74	2	1.02703	0	0	0	0	0	0	0	0	60
26	2	59	46	0.362	1000	60	16.66	0	0			2	2	0	0	16.66	85	85	0	1	0	0	0	0	0	0	0	6900	0
26								5	0.0969					0		16.66	90	85	5	1.05882	0	0	0	0	0	0	0	0	5
26								10	0.158					0		16.66	85	85	0	1	0	0	0	0	0	0	0	0	10
26								15	0.394					1		16.66	85	85	0	1	16.66	16.66	16.66	16.66	16.66	16.66	16.66	0	15
26								20	0.3334					1		16.66	94	85	9	1.10588	0	16.66	16.66	16.66	16.66	16.66	16.66	0	20
26								25	0.333					1		16.66	79	85	-6	0.929412	0	0	16.66	16.66	16.66	16.66	16.66	0	25
26								30	0.3326					1		16.66	74	85	-11	0.870588	0	0	0	0	16.66	16.66	16.66	0	30
26								35	0.3925					1		16.66	70	85	-15	0.823529	0	0	0	0	0	16.66	16.66	0	35
26								40	0.3921					1		16.66	70	85	-15	0.823529	0	0	0	0	0	0	16.66	0	40
26								45	0.4784					1		16.66	74	85	-11	0.870588	0	0	0	0	0	0	0	0	45
26								50	0.478					1		16.66	88	85	3	1.03529	0	0	0	0	0	0	0	0	50
26								55	0.4777					1		16.66	76	85	-9	0.894118	0	0	0	0	0	0	0	0	55
26								60	0.4773	20	20			1		16.66	78	85	-7	0.917647	0	0	0	0	0	0	0	0	60
27	2	52	67	0.249	1000	60	16.66	0	0			2	2	0	0	16.66	115	115	0	1	0	0	0	0	0	0	0	10050	0
27								5	0.0931					0		16.66	114	115	-1	0.991304	0	0	0	0	0	0	0	0	5
27								10	0.0928					0		16.66	107	115	-8	0.930435	0	0	0	0				0	10
27								15	0.136					0		16.66	111	115	-4	0.965217	0	0	0	0	0	0	0	0	15
27								20	0.1357					1		16.66	103	115	-12	0.895652	16.66	16.66	16.66	16.66	16.66	16.66	16.66	0	20
27								25	0.1969					1		16.66	80	115	-35	0.695652	0	16.66	16.66	16.66	16.66	16.66	16.66	0	25
27								35	0.2457					1		16.66	85	115	-30	0.73913	0	0	16.66	16.66	16.66	16.66	16.66	0	35
27								40	0.3152					1		16.66	81	115	-34	0.704348	0	0	0	0	16.66	16.66	16.66	0	40
27								45	0.3149					1		16.66	87	115	-28	0.756522	0	0	0	0	0	16.66	16.66	0	45
27								50	0.3146					1		16.66	88	115	-27	0.765217	0	0	0	0	0	0	16.66	0	50
27								55	0.3143					1		16.66	92	115	-23	0.8	0	0	0	0	0	0	0	0	55
27								60	0.3699	50	50			1		16.66	90	115	-25	0.782609	0	0	0	0	0	0	0	0	60
28	1	42	64	0.26	1000	60	16.66	0	0			2	2	0	1	16.66	85	85	0	1	0	0	0	0	0	0	0	9600	0
28								5	-0.0003					0		16.66	83	85	-2	0.976471	0	0	0	0	0	0	0	0	5
28								10	-0.0005					0		16.66	81	85	-4	0.952941	0	0	0	0	0	0	0	0	10
28								15	0.0418					1		16.66	80	85	-5	0.941176	16.66	16.66	16.66	16.66	16.66	16.66	16.66	0	15
28								20	0.0867					1		16.66	76	85	-9	0.894118	0	16.66	16.66	16.66	16.66	16.66	16.66	0	20
28								25	0.0864					1		16.66	61	85	-24	0.717647	0	0	16.66	16.66	16.66	16.66	16.66	0	25
28								30	0.1507					1		16.66	64	85	-21	0.752941	0	0	0	0	16.66	16.66	16.66	0	30
28								35	0.1504					1		16.66	60	85	-25	0.705882	0	0	0	0	0	16.66	16.66	0	35
28								40	0.1502					1		16.66	65	85	-20	0.764706	0	0	0	0	0	0	16.66	0	40
28								45	0.202					1		16.66	66	85	-19	0.776471	0	0	0	0	0	0	0	0	45
28								50	0.2767					1		16.66	68	85	-17	0.8	0	0	0	0	0	0	0	0	50
28								55	0.2014					1		16.66	84	85	-1	0.988235	0	0	0	0	0	0	0	0	55
28								60	0.2011	13	13			1		16.66	67	85	-18	0.788235	0	0	0	0	0	0	0	0	60
29	1	59	62	0.269	1000	60	16.66	0	0			2	2	0	0	16.66	106	106	0	1	0	0	0	0	0	0	0	9300	0
29								5	0.0371					0		16.66	103	106	-3	0.971698	0	0	0	0	0	0	0	0	5
29								10	0.1308		15			0		16.66	102	106	-4	0.962264	0	0	0	0	0	0	0	0	10
29								15	0.1305					0		16.66	101	106	-5	0.95283	0	0	0	0	0	0	0	0	15
29								20	0.1302					0		16.66	102	106	-4	0.962264	0	0	0	0	0	0	0	0	20
29								25	0.1733					1		16.66	58	106	-48	0.54717	16.66	16.66	16.66	16.66	16.66	16.66	16.66	0	25
29								30	0.2342					1		16.66	78	106	-28	0.735849	0	16.66	16.66	16.66	16.66	16.66	16.66	0	30
29								35	0.2825					1		16.66	67	106	-39	0.632075	0	0	16.66	16.66	16.66	16.66	16.66	0	35
29								40	0.2336					1		16.66	86	106	-20	0.811321	0	0	0	0	16.66	16.66	16.66	0	40
29								45	0.2819					1		16.66	79	106	-27	0.745283	0	0	0	0	0	16.66	16.66	0	45
29								50	0.2816					1		16.66	118	106	12	1.11321	0	0	0	0	0	0	16.66	0	50
29								55	0.2813					1		16.66	69	106	-37	0.650943	0	0	0	0	0	0	0	0	55
29								60	0.332	40	40			1		16.66	70	106	-36	0.660377	0	0	0	0	0	0	0	0	60
30	2	48	40	0.417	1000	60	16.66	0	0			2	2	0	0	16.66	68	68	0	1	0	0	0	0	0	0	0	6000	0
30								5	0.0958					0		16.66	63	68	-5	0.926471	0	0	0	0	0	0	0	0	5
30								10	0.0954		9			0		16.66	63	68	-5	0.926471	0	0	0	0	0	0	0	0	10
30								15	0.14					0		16.66	68	68	0	1	0	0	0	0	0	0	0	0	15
30								20	0.1396					1		16.66	71	68	3	1.04412	16.66	16.66	16.66	16.66	16.66	16.66	16.66	0	20
30								25	0.2032					1		16.66	65	68	-3	0.955882	0	16.66	16.66	16.66	16.66	16.66	16.66	0	25
30								30	0.2028					1		16.66	65	68	-3	0.955882	0	0	16.66	16.66	16.66	16.66	16.66	0	30
30								35	0.2536					1		16.66	77	68	9	1.13235	0	0	0	0	16.66	16.66	16.66	0	35
30								40	0.2532					1		16.66	88	68	20	1.29412	0	0	0	0	0	16.66	16.66	0	40
30								45	0.3071					1		16.66	97	68	29	1.42647	0	0	0	0	0	0	16.66	0	45
30								50	0.2525					1		16.66	96	68	28	1.41176	0	0	0	0	0	0	0	0	50
30								55	0.2521					1		16.66	100	68	32	1.47059	0	0	0	0	0	0	0	0	55
30								60	0.2006	169	169			1		16.66	100	68	32	1.47059	0	0	0	0	0	0	0	0	60
31	1	59	54	0.309	1000	60	16.66	0	0			2	2	0	1	16.66	109	109	0	1	0	0	0	0	0	0	0	8100	0
31								5	0.093					0		16.66	103	109	-6	0.944954	0	0	0	0	0	0	0	0	5
31								10	0.0514					0		16.66	107	109	-2	0.981651	0	0	0	0	0	0	0	0	10
31								15	0.0511					0		16.66	104	109	-5	0.954128	0	0	0	0	0	0	0	0	15
31								20	0.0921					1		16.66	98	109	-11	0.899083	16.66	16.66	16.66	16.66	16.66	16.66	16.66	0	20
31								25	0.1352					1		16.66	71	109	-38	0.651376	0	16.66	16.66	16.66	16.66	16.66	16.66	0	25
31								30	0.0915					1		16.66	107	109	-2	0.981651	0	0	16.66	16.66	16.66	16.66	16.66	0	30
31								35	0.196					1		16.66	87	109	-22	0.798165	0	0	0	0	16.66	16.66	16.66	0	35
31								40	0.2447					1		16.66	83	109	-26	0.761468	0	0	0	0	0	16.66	16.66	0	40
31								45	0.2444					1		16.66	81	109	-28	0.743119	0	0	0	0	0	0	16.66	0	45
31								50	0.2441					1		16.66	80	109	-29	0.733945	0	0	0	0	0	0	0	0	50
31								55	0.3135					1		16.66	80	109	-29	0.733945	0	0	0	0	0	0	0	0	55
31								60	0.369	25	25			1		16.66	94	109	-15	0.862385	0	0	0	0	0	0	0	0	60
32	1	42	66	0.253	1000	60	16.66	0	0			2	2	0	0	16.66	94	94	0	1	0	0	0	0	0	0	0	9900	0
32								5	0.093					0		16.66	96	94	2	1.02128	0	0	0	0	0	0	0	0	5
32								10	0.0927					0		16.66	102	94	8	1.08511	0	0	0	0	0	0	0	0	10
32								15	0.1359					0		16.66	108	94	14	1.14894	0	0	0	0	0	0	0	0	15
32								20	0.1355					0		16.66	104	94	10	1.10638	0	0	0	0	0	0	0	0	20
32								25	0.1967					1		16.66	99	94	5	1.05319	16.66	16.66	16.66	16.66	16.66	16.66	16.66	0	25
32								30	0.2455					1		16.66	97	94	3	1.03191	0	16.66	16.66	16.66	16.66	16.66	16.66	0	30
32								40	0.3149					1		16.66	103	94	9	1.09574	0	0	16.66	16.66	16.66	16.66	16.66	0	40
32								45	0.3146					1		16.66	102	94	8	1.08511	0	0	0	0	16.66	16.66	16.66	0	45
32								50	0.3143					1		16.66	107	94	13	1.1383	0	0	0	0	0	16.66	16.66	0	50
32								55	0.3139					1		16.66	102	94	8	1.08511	0	0	0	0	0	0	16.66	0	55
32								60	0.3695	87	87			1		16.66	97	94	3	1.03191	0	0	0	0	0	0	0	0	60
33	2	60	55	0.303	1000	60	16.66	0	0			2	2	0	0	16.66	93	93	0	1	0	0	0	0	0	0	0	8250	0
33								5	0.0922					0		16.66	88	93	-5	0.946237	0	0	0	0	0	0	0	0	5
33								10	0.1349		100			0		16.66	82	93	-11	0.88172	0	0	0	0	0	0	0	0	10
33								15	0.1798					0		16.66	90	93	-3	0.967742	0	0	0	0	0	0	0	0	15
33								20	0.1795					1		16.66	95	93	2	1.02151	16.66	16.66	16.66	16.66	16.66	16.66	16.66	0	20
33								25	0.2431					1		16.66	70	93	-23	0.752688	0	16.66	16.66	16.66	16.66	16.66	16.66	0	25
33								30	0.2938					1		16.66	83	93	-10	0.892473	0	0	16.66	16.66	16.66	16.66	16.66	0	30
33								35	0.2935					1		16.66	90	93	-3	0.967742	0	0	0	0	16.66	16.66	16.66	0	35
33								40	0.3658					1		16.66	93	93	0	1	0	0	0	0	0	16.66	16.66	0	40
33								45	0.3654					1		16.66	95	93	2	1.02151	0	0	0	0	0	0	16.66	0	45
33								50	0.2926					1		16.66	91	93	-2	0.978495	0	0	0	0	0	0	0	0	50
33								55	0.3648					1		16.66	101	93	8	1.08602	0	0	0	0	0	0	0	0	55
33								60	0.292	492	492			1		16.66	106	93	13	1.13978	0	0	0	0	0	0	0	0	60
34	1	71	60	0.278	1000	60	16.66	0	0			2	2	0	1	16.66	95	95	0	1	0	0	0	0	0	0	0	9000	0
34								5	0.0805					0		16.66	92	95	-3	0.968421	0	0	0	0	0	0	0	0	5
34								10	0.0388		10			0		16.66	95	95	0	1	0	0	0	0	0	0	0	0	10
34								15	0.0799					0		16.66	95	95	0	1	0	0	0	0	0	0	0	0	15
34								20	0.0796					0		16.66	101	95	6	1.06316	0	0	0	0	0	0	0	0	20
34								25	0.138					1		16.66	76	95	-19	0.8	16.66	16.66	16.66	16.66	16.66	16.66	16.66	0	25
34								30	0.1377					1		16.66	104	95	9	1.09474	0	16.66	16.66	16.66	16.66	16.66	16.66	0	30
34								35	0.1374					1		16.66	68	95	-27	0.715789	0	0	16.66	16.66	16.66	16.66	16.66	0	35
34								40	0.2503					1		16.66	83	95	-12	0.873684	0	0	0	0	16.66	16.66	16.66	0	40
34								45	0.1835					1		16.66	86	95	-9	0.905263	0	0	0	0	0	16.66	16.66	0	45
34								50	0.3029					1		16.66	85	95	-10	0.894737	0	0	0	0	0	0	16.66	0	50
34								55	0.2494	50	50			1		16.66	87	95	-8	0.915789	0	0	0	0	0	0	0	0	55
35	2	74	46	0.362	1000	60	16.66	0	0			2	2	0	1	16.66	99	99	0	1	0	0	0	0	0	0	0	6900	0
35								5	0.1224					0		16.66	98	99	-1	0.989899	0	0	0	0	0	0	0	0	5
35								10	0.1221		20			0		16.66	100	99	1	1.0101	0	0	0	0	0	0	0	0	10
35								15	0.1218					0		16.66	94	99	-5	0.949495	0	0	0	0	0	0	0	0	15
35								20	0.0662					1		16.66	107	99	8	1.08081	16.66	16.66	16.66	16.66	16.66	16.66	16.66	0	20
35								25	0.1211					1		16.66	89	99	-10	0.89899	0	16.66	16.66	16.66	16.66	16.66	16.66	0	25
35								30	0.2017					1		16.66	79	99	-20	0.79798	0	0	16.66	16.66	16.66	16.66	16.66	0	30
35								35	0.2453					1		16.66	85	99	-14	0.858586	0	0	0	0	16.66	16.66	16.66	0	35
35								40	0.201					1		16.66	96	99	-3	0.969697	0	0	0	0	0	16.66	16.66	0	40
35								45	0.2007					1		16.66	99	99	0	1	0	0	0	0	0	0	16.66	0	45
35								50	0.1588					1		16.66	110	99	11	1.11111	0	0	0	0	0	0	0	0	50
35								55	0.2					1		16.66	111	99	12	1.12121	0	0	0	0	0	0	0	0	55
35								60	0.1189	190	190			1		16.66	107	99	8	1.08081	0	0	0	0	0	0	0	0	60
36	2	76	59	0.282	1000	60	16.66	0	0			2	2	0	1	16.66	97	97	0	1	0	0	0	0	0	0	0	8850	0
36								5	-0.0003					0		16.66	93	97	-4	0.958763	0	0	0	0	0	0	0	0	5
36								10	0.1098		5			0		16.66	93	97	-4	0.958763	0	0	0	0	0	0	0	0	10
36								15	0.1096					0		16.66	83	97	-14	0.85567	0	0	0	0	0	0	0	0	15
36								20	0.1621					0		16.66	83	97	-14	0.85567	0	0	0	0	0	0	0	0	20
36								25	0.109					1		16.66	74	97	-23	0.762887	16.66	16.66	16.66	16.66	16.66	16.66	16.66	0	25
36								30	0.1615					1		16.66	65	97	-32	0.670103	0	16.66	16.66	16.66	16.66	16.66	16.66	0	30
36								35	0.2179					1		16.66	81	97	-16	0.835052	0	0	16.66	16.66	16.66	16.66	16.66	0	35
36								40	0.3					1		16.66	71	97	-26	0.731959	0	0	0	0	16.66	16.66	16.66	0	40
36								45	0.3672					1		16.66	74	97	-23	0.762887	0	0	0	0	0	16.66	16.66	0	45
36								50	0.2994					1		16.66	75	97	-22	0.773196	0	0	0	0	0	0	16.66	0	50
36								55	0.299					1		16.66	75	97	-22	0.773196	0	0	0	0	0	0	0	0	55
36								60	0.2987	50	50			1		16.66	76	97	-21	0.783505	0	0	0	0	0	0	0	0	60
37	1	72	62	0.269	1000	60	16.66	0	0			2	2	0	0	16.66	119	119	0	1	0	0	0	0	0	0	0	9300	0
37								5	0.088					0		16.66	114	119	-5	0.957983	0	0	0	0	0	0	0	0	5
37								10	0.0362					0		16.66	115	119	-4	0.966387	0	0	0	0	0	0	0	0	10
37								15	0.1281					1		16.66	112	119	-7	0.941176	16.66	16.66	16.66	16.66	16.66	16.66	16.66	0	15
37								20	0.1702					1		16.66	114	119	-5	0.957983	0	16.66	16.66	16.66	16.66	16.66	16.66	0	20
37								25	0.1699					1		16.66	82	119	-37	0.689076	0	0	16.66	16.66	16.66	16.66	16.66	0	25
37								30	0.1696					1		16.66	109	119	-10	0.915966	0	0	0	0	16.66	16.66	16.66	0	30
37								35	0.229					1		16.66	98	119	-21	0.823529	0	0	0	0	0	16.66	16.66	0	35
37								40	0.2758					1		16.66	81	119	-38	0.680672	0	0	0	0	0	0	16.66	0	40
37								45	0.342					1		16.66	82	119	-37	0.689076	0	0	0	0	0	0	0	0	45
37								50	0.3945					1		16.66	86	119	-33	0.722689	0	0	0	0	0	0	0	0	50
37								55	0.3414					1		16.66	82	119	-37	0.689076	0	0	0	0	0	0	0	0	55
37								60	0.4494	50	50			1		16.66	82	119	-37	0.689076	0	0	0	0	0	0	0	0	60
38	1	71	72	0.231	1000	60	16.66	0	0			2	2	0	0	16.66	104	104	0	1	0	0	0	0	0	0	0	10800	0
38								5	0.0478					0		16.66	102	104	-2	0.980769	0	0	0	0	0	0	0	0	5
38								10	0.0475		50			0		16.66	100	104	-4	0.961538	0	0	0	0	0	0	0	0	10
38								15	0.0473					0		16.66	98	104	-6	0.942308	0	0	0	0	0	0	0	0	15
38								20	0.047					1		16.66	106	104	2	1.01923	16.66	16.66	16.66	16.66	16.66	16.66	16.66	0	20
38								25	0.0845					1		16.66	109	104	5	1.04808	0	16.66	16.66	16.66	16.66	16.66	16.66	0	25
38								30	0.2224					1		16.66	66	104	-38	0.634615	0	0	16.66	16.66	16.66	16.66	16.66	0	30
38								35	0.2222					1		16.66	87	104	-17	0.836538	0	0	0	0	16.66	16.66	16.66	0	35
38								40	0.2219					1		16.66	83	104	-21	0.798077	0	0	0	0	0	16.66	16.66	0	40
38								45	0.1781					1		16.66	84	104	-20	0.807692	0	0	0	0	0	0	16.66	0	45
38								50	0.2825					1		16.66	75	104	-29	0.721154	0	0	0	0	0	0	0	0	50
38								55	0.3307					1		16.66	74	104	-30	0.711538	0	0	0	0	0	0	0	0	55
38								60	0.282	250	250			1		16.66	75	104	-29	0.721154	0	0	0	0	0	0	0	0	60
39	1	74	56	0.298	1000	60	16.66	0	0			2	2	0	1	16.66	120	120	0	1	0	0	0	0	0	0	0	8400	0
39								5	-0.0125					0		16.66	126	120	6	1.05	0	0	0	0	0	0	0	0	5
39								10	0.0502					0		16.66	120	120	0	1	0	0	0	0	0	0	0	0	10
39								15	0.0499					0		16.66	115	120	-5	0.958333	0	0	0	0	0	0	0	0	15
39								20	0.0496					0		16.66	98	120	-22	0.816667	0	0	0	0	0	0	0	0	20
39								25	0.1462					1		16.66	75	120	-45	0.625	16.66	16.66	16.66	16.66	16.66	16.66	16.66	0	25
39								30	0.1458					1		16.66	91	120	-29	0.758333	0	16.66	16.66	16.66	16.66	16.66	16.66	0	30
39								35	0.1455					1		16.66	86	120	-34	0.716667	0	0	16.66	16.66	16.66	16.66	16.66	0	35
39								40	0.16					1		16.66	73	120	-47	0.608333	0	0	0	0	16.66	16.66	16.66	0	40
39								45	0.2371					1		16.66	86	120	-34	0.716667	0	0	0	0	0	16.66	16.66	0	45
39								50	0.3038					1		16.66	97	120	-23	0.808333	0	0	0	0	0	0	16.66	0	50
39								55	0.3034					1		16.66	89	120	-31	0.741667	0	0	0	0	0	0	0	0	55
39								60	0.3031	20	20			1		16.66	89	120	-31	0.741667	0	0	0	0	0	0	0	0	60
40	1	72	65.5	0.254	1000	60	16.66	0	0			2	2	0	0	16.66	95	95	0	1	0	0	0	0	0	0	0	9825	0
40								5	0.0371					0		16.66	94	95	-1	0.989474	0	0	0	0	0	0	0	0	5
40								10	0.0368					0		16.66	94	95	-1	0.989474	0	0	0	0	0	0	0	0	10
40								15	0.0756					1		16.66	92	95	-3	0.968421	16.66	16.66	16.66	16.66	16.66	16.66	16.66	0	15
40								20	0.0753					1		16.66	85	95	-10	0.894737	0	16.66	16.66	16.66	16.66	16.66	16.66	0	20
40								25	0.1299					1		16.66	63	95	-32	0.663158	0	0	16.66	16.66	16.66	16.66	16.66	0	25
40								30	0.173					1		16.66	96	95	1	1.01053	0	0	0	0	16.66	16.66	16.66	0	30
40								35	0.234					1		16.66	74	95	-21	0.778947	0	0	0	0	0	16.66	16.66	0	35
40								40	0.2822					1		16.66	76	95	-19	0.8	0	0	0	0	0	0	16.66	0	40
40								45	0.282					1		16.66	74	95	-21	0.778947	0	0	0	0	0	0	0	0	45
40								50	0.2817					1		16.66	76	95	-19	0.8	0	0	0	0	0	0	0	0	50
40								55	0.3324					1		16.66	77	95	-18	0.810526	0	0	0	0	0	0	0	0	55
40								60	0.4622	20	20			1		16.66	77	95	-18	0.810526	0	0	0	0	0	0	0	0	60
41	1	70	58	0.287	1000	60	16.66	0	0			2	2	0	0	16.66	99	99	0	1	0	0	0	0	0	0	0	8700	0
41								5	0.0992					0		16.66	102	99	3	1.0303	0	0	0	0	0	0	0	0	5
41								10	0.1457					0		16.66	98	99	-1	0.989899	0	0	0	0	0	0	0	0	10
41								15	0.0986					1		16.66	100	99	1	1.0101	16.66	16.66	16.66	16.66	16.66	16.66	16.66	0	15
41								20	0.1947					1		16.66	91	99	-8	0.919192	0	16.66	16.66	16.66	16.66	16.66	16.66	0	20
41								25	0.1944					1		16.66	74	99	-25	0.747475	0	0	16.66	16.66	16.66	16.66	16.66	0	25
41								30	0.2651					1		16.66	73	99	-26	0.737374	0	0	0	0	16.66	16.66	16.66	0	30
41								35	0.2648					1		16.66	74	99	-25	0.747475	0	0	0	0	0	16.66	16.66	0	35
41								40	0.2644					1		16.66	80	99	-19	0.808081	0	0	0	0	0	0	16.66	0	40
41								45	0.3214					1		16.66	107	99	8	1.08081	0	0	0	0	0	0	0	0	45
41								50	0.3211					1		16.66	72	99	-27	0.727273	0	0	0	0	0	0	0	0	50
41								55	0.3208					1		16.66	94	99	-5	0.949495	0	0	0	0	0	0	0	0	55
41								60	0.2632	5	5			1		16.66	115	99	16	1.16162	0	0	0	0	0	0	0	0	60
42	1	85	73	0.228	1000	60	16.66	0	0			2	2	0	0	16.66	108	108	0	1	0	0	0	0	0	0	0	10950	0
42								5	0.0672					0		16.66	99	108	-9	0.916667	0	0	0	0	0	0	0	0	5
42								10	0.1223		15			0		16.66	106	108	-2	0.981481	0	0	0	0	0	0	0	0	10
42								15	0.122					1		16.66	104	108	-4	0.962963	16.66	16.66	16.66	16.66	16.66	16.66	16.66	0	15
42								20	0.2027					1		16.66	103	108	-5	0.953704	0	16.66	16.66	16.66	16.66	16.66	16.66	0	20
42								25	0.2694					1		16.66	85	108	-23	0.787037	0	0	16.66	16.66	16.66	16.66	16.66	0	25
42								30	0.1213					1		16.66	131	108	23	1.21296	0	0	0	0	16.66	16.66	16.66	0	30
42								35	0.2019					1		16.66	99	108	-9	0.916667	0	0	0	0	0	16.66	16.66	0	35
42								40	0.2017					1		16.66	86	108	-22	0.796296	0	0	0	0	0	0	16.66	0	40
42								45	0.2014					1		16.66	84	108	-24	0.777778	0	0	0	0	0	0	0	0	45
42								50	0.2011					1		16.66	105	108	-3	0.972222	0	0	0	0	0	0	0	0	50
42								55	0.2677					1		16.66	103	108	-5	0.953704	0	0	0	0	0	0	0	0	55
42								60	0.2006	57	57			1		16.66	115	108	7	1.06481	0	0	0	0	0	0	0	0	60
43	2	75	52	0.321	1000	60	16.66	0	0			2	2	0	0	16.66	116	116	0	1	0	0	0	0	0	0	0	7800	0
43								5	0.0557					0		16.66	117	116	1	1.00862	0	0	0	0	0	0	0	0	5
43								10	0.0554					0		16.66	115	116	-1	0.991379	0	0	0	0	0	0	0	0	10
43								15	0.0551					0		16.66	125	116	9	1.07759	0	0	0	0	0	0	0	0	15
43								20	0.0548					0		16.66	116	116	0	1	0	0	0	0	0	0	0	0	20
43								30	0.2149					1		16.66	103	116	-13	0.887931	16.66	16.66	16.66	16.66	16.66	16.66	16.66	0	30
43								45	0.2695					1		16.66	101	116	-15	0.87069	0	16.66	16.66	16.66	16.66	16.66	16.66	0	45
43								50	0.2692					1		16.66	123	116	7	1.06034	0	0	16.66	16.66	16.66	16.66	16.66	0	50
43								55	0.2689					1		16.66	126	116	10	1.08621	0	0	0	0	16.66	16.66	16.66	0	55
43								60	0.3475	65	65			1		16.66	135	116	19	1.16379	0	0	0	0	0	16.66	16.66	0	60
44	2	75	40	0.417	1000	60	16.66	0	0			2	2	0	0	16.66	91	91	0	1	0	0	0	0	0	0	0	6000	0
44								5	0.0671					0		16.66	90	91	-1	0.989011	0	0	0	0	0	0	0	0	5
44								10	0.122		47			0		16.66	88	91	-3	0.967033	0	0	0	0	0	0	0	0	10
44								15	0.2027					0		16.66	84	91	-7	0.923077	0	0	0	0	0	0	0	0	15
44								20	0.0661					1		16.66	89	91	-2	0.978022	16.66	16.66	16.66	16.66	16.66	16.66	16.66	0	20
44								25	0.0657					1		16.66					0	16.66	16.66	16.66	16.66	16.66	16.66	0	25
44								30	0.1206					1		16.66	101	91	10	1.10989	0	0	16.66	16.66	16.66	16.66	16.66	0	30
44								35	0.1203					1		16.66	98	91	7	1.07692	0	0	0	0	16.66	16.66	16.66	0	35
44								40	0.1199					1		16.66	89	91	-2	0.978022	0	0	0	0	0	16.66	16.66	0	40
44								45	0.2672					1		16.66	76	91	-15	0.835165	0	0	0	0	0	0	16.66	0	45
44								50	0.4483					1		16.66	64	91	-27	0.703297	0	0	0	0	0	0	0	0	50
44								55	0.3395					1		16.66	74	91	-17	0.813187	0	0	0	0	0	0	0	0	55
44								60	0.1994	127	127			1		16.66	98	91	7	1.07692	0	0	0	0	0	0	0	0	60
45	1	70	48	0.347	1000	60	16.66	0	0			2	2	0	0	16.66	86	86	0	1	0	0	0	0	0	0	0	7200	0
45								5	0.097					0		16.66	95	86	9	1.10465	0	0	0	0	0	0	0	0	5
45								10	0.0966		7			0		16.66	77	86	-9	0.895349	16.66	16.66	16.66	16.66	16.66	16.66	16.66	0	10
45								15	0.0963					1		16.66	83	86	-3	0.965116	0	16.66	16.66	16.66	16.66	16.66	16.66	0	15
45								20	0.2065					1		16.66	90	86	4	1.04651	0	0	16.66	16.66	16.66	16.66	16.66	0	20
45								25	0.2583					1		16.66	65	86	-21	0.755814	0	0	0	0	16.66	16.66	16.66	0	25
45								30	0.258					1		16.66	75	86	-11	0.872093	0	0	0	0	0	16.66	16.66	0	30
45								35	0.2576					1		16.66	75	86	-11	0.872093	0	0	0	0	0	0	16.66	0	35
45								40	0.3319					1		16.66	80	86	-6	0.930233	0	0	0	0	0	0	0	0	40
45								45	0.2569					1		16.66	91	86	5	1.05814	0	0	0	0	0	0	0	0	45
45								50	0.2747					1		16.66	85	86	-1	0.988372	0	0	0	0	0	0	0	0	50
45								55	0.2743					1		16.66	84	86	-2	0.976744	0	0	0	0	0	0	0	0	55
45								60	0.274	31	31			1		16.66	85	86	-1	0.988372	0	0	0	0	0	0	0	0	60
46	2	66	42	0.397	1000	60	16.66	0	0			2	2	0	0	16.66	107	107	0	1	0	0	0	0	0	0	0	6300	0
46								5	0.0589					0		16.66	112	107	5	1.04673	0	0	0	0	0	0	0	0	5
46								10	0.0586		14			0		16.66	109	107	2	1.01869	0	0	0	0	0	0	0	0	10
46								15	0.1061					0		16.66	105	107	-2	0.981308	0	0	0	0	0	0	0	0	15
46								20	0.1057					1		16.66	106	107	-1	0.990654	16.66	16.66	16.66	16.66	16.66	16.66	16.66	0	20
46								25	0.23					1		16.66	85	107	-22	0.794393	0	16.66	16.66	16.66	16.66	16.66	16.66	0	25
46								30	0.2296					1		16.66	84	107	-23	0.785047	0	0	16.66	16.66	16.66	16.66	16.66	0	30
46								35	0.2892					1		16.66	85	107	-22	0.794393	0	0	0	0	16.66	16.66	16.66	0	35
46								40	0.2888					1		16.66	93	107	-14	0.869159	0	0	0	0	0	16.66	16.66	0	40
46								45	0.3754					1		16.66	103	107	-4	0.962617	0	0	0	0	0	0	16.66	0	45
46								50	0.375					1		16.66	110	107	3	1.02804	0	0	0	0	0	0	0	0	50
46								55	0.2877					1		16.66	111	107	4	1.03738	0	0	0	0	0	0	0	0	55
46								60	0.3743	156	156			1		16.66	103	107	-4	0.962617	0	0	0	0	0	0	0	0	60
47	2	70	45	0.37	1000	60	16.66	0	0			2	2	0	0	16.66	97	97	0	1	0	0	0	0	0	0	0	6750	0
47								5	0.0538					0		16.66	94	97	-3	0.969072	0	0	0	0	0	0	0	0	5
47								10	0.0534		11.5			0		16.66	95	97	-2	0.979381	0	0	0	0	0	0	0	0	10
47								15	0.0962					0		16.66	96	97	-1	0.989691	0	0	0	0	0	0	0	0	15
47								20	0.0959					0		16.66	97	97	0	1	0	0	0	0	0	0	0	0	20
47								25	0.0956					0		16.66	88	97	-9	0.907216	0	0	0	0	0	0	0	0	25
47								30	0.1565					1		16.66	78	97	-19	0.804124	16.66	16.66	16.66	16.66	16.66	16.66	16.66	0	30
47								35	0.2053					1		16.66	85	97	-12	0.876289	0	16.66	16.66	16.66	16.66	16.66	16.66	0	35
47								40	0.2571					1		16.66	95	97	-2	0.979381	0	0	16.66	16.66	16.66	16.66	16.66	0	40
47								45	0.2046					1		16.66	101	97	4	1.04124	0	0	0	0	16.66	16.66	16.66	0	45
47								50	0.2563					1		16.66	108	97	11	1.1134	0	0	0	0	0	16.66	16.66	0	50
47								55	0.256					1		16.66	108	97	11	1.1134	0	0	0	0	0	0	16.66	0	55
47								60	0.2556	61.5	61.5			1		16.66	112	97	15	1.15464	0	0	0	0	0	0	0	0	60
48	1	72	56	0.298	1000	60	16.66	0	0			2	2	0	0	16.66	136	136	0	1	0	0	0	0	0	0	0	8400	0
48								5	0.0522					0		16.66	131	136	-5	0.963235	0	0	0	0	0	0	0	0	5
48								10	0.0252		4			0		16.66	133	136	-3	0.977941	0	0	0	0	0	0	0	0	10
48								15	0.0933					1		16.66	98	136	-38	0.720588	16.66	16.66	16.66	16.66	16.66	16.66	16.66	0	15
48								20	0.065					1		16.66	108	136	-28	0.794118	0	16.66	16.66	16.66	16.66	16.66	16.66	0	20
48								25	0.051					1		16.66	99	136	-37	0.727941	0	0	16.66	16.66	16.66	16.66	16.66	0	25
48								30	0.0924					1		16.66	104	136	-32	0.764706	0	0	0	0	16.66	16.66	16.66	0	30
48								35	0.1983					1		16.66	100	136	-36	0.735294	0	0	0	0	0	16.66	16.66	0	35
48								40	0.198					1		16.66	95	136	-41	0.698529	0	0	0	0	0	0	16.66	0	40
48								45	0.2647					1		16.66	100	136	-36	0.735294	0	0	0	0	0	0	0	0	45
48								50	0.2644					1		16.66	95	136	-41	0.698529	0	0	0	0	0	0	0	0	50
48								55	0.2641					1		16.66	102	136	-34	0.75	0	0	0	0	0	0	0	0	55
48								60	0.2637	162	162			1		16.66	107	136	-29	0.786765	0	0	0	0	0	0	0	0	60
50	1	67	70	0.238	1000	60	16.66	0	0			2	1	0	0	16.66	95	95	0	1	0	0	0	0	0	0	0	10500	0
50								5	0.0484					0		16.66	96	95	1	1.01053	0	0	0	0	0	0	0	0	5
50								10	0.0481		50			0		16.66	97	95	2	1.02105	0	0	0	0	0	0	0	0	10
50								15	0.0862					0		16.66	107	95	12	1.12632	0	0	0	0	0	0	0	0	15
50								20	0.126					1		16.66	106	95	11	1.11579	16.66	16.66	16.66	16.66	16.66	16.66	16.66	0	20
50								25	0.1257					1		16.66	108	95	13	1.13684	0	16.66	16.66	16.66	16.66	16.66	16.66	0	25
50								30	0.1253					1		16.66	107	95	12	1.12632	0	0	16.66	16.66	16.66	16.66	16.66	0	30
50								35	0.0849					1		16.66	106	95	11	1.11579	0	0	0	0	16.66	16.66	16.66	0	35
50								40	0.0845					1		16.66	111	95	16	1.16842	0	0	0	0	0	16.66	16.66	0	40
50								45	0.0842					1		16.66	125	95	30	1.31579	0	0	0	0	0	0	16.66	0	45
50								50	0.0839					1		16.66	123	95	28	1.29474	0	0	0	0	0	0	0	0	50
50								55	0.0835					1		16.66	108	95	13	1.13684	0	0	0	0	0	0	0	0	55
50								60	0.0832	220	220			1		16.66	101	95	6	1.06316	0	0	0	0	0	0	0	0	60
51	1	69	96	0.174	1000	60	16.66	0	0			2	1	0	0	16.66	112	112	0	1	0	0	0	0	0	0	0	14400	0
51								5	-0.0003					0		16.66	112	112	0	1	0	0	0	0	0	0	0	0	5
51								10	0.0379		35			0		16.66	112	112	0	1	0	0	0	0	0	0	0	0	10
51								15	0.0376					0		16.66	126	112	14	1.125	0	0	0	0	0	0	0	0	15
51								20	0.0914					0		16.66	109	112	-3	0.973214	16.66	16.66	16.66	16.66	16.66	16.66	16.66	0	20
51								25	0.1341					1		16.66	106	112	-6	0.946429	0	16.66	16.66	16.66	16.66	16.66	16.66	0	25
51								30	0.0909					1		16.66	103	112	-9	0.919643	0	0	16.66	16.66	16.66	16.66	16.66	0	30
51								35	0.1335					1		16.66	96	112	-16	0.857143	0	0	0	0	16.66	16.66	16.66	0	35
51								40	0.2423					1		16.66	89	112	-23	0.794643	0	0	0	0	0	16.66	16.66	0	40
51								45	0.1781					1		16.66	107	112	-5	0.955357	0	0	0	0	0	0	16.66	0	45
51								50	0.1327					1		16.66	103	112	-9	0.919643	0	0	0	0	0	0	0	0	50
51								55	0.2414					1		16.66	106	112	-6	0.946429	0	0	0	0	0	0	0	0	55
51								60	0.1772	150	150			1		16.66	103	112	-9	0.919643	0	0	0	0	0	0	0	0	60
52	1	72	68	0.245	1000	60	16.66	0	0			2	1	0	0	16.66	84	84	0	1	0	0	0	0	0	0	0	10200	0
52								5	0.0894					0		16.66	87	84	3	1.03571	0	0	0	0	0	0	0	0	5
52								10	0.0891		30			0		16.66	89	84	5	1.05952	0	0	0	0	0	0	0	0	10
52								15	0.1447					1		16.66	87	84	3	1.03571	16.66	16.66	16.66	16.66	16.66	16.66	16.66	0	15
52								20	0.1887					1		16.66	88	84	4	1.04762	0	16.66	16.66	16.66	16.66	16.66	16.66	0	20
52								25	0.1885					1		16.66	85	84	1	1.0119	0	0	16.66	16.66	16.66	16.66	16.66	0	25
52								30	0.1883					1		16.66	83	84	-1	0.988095	0	0	0	0	16.66	16.66	16.66	0	30
52								35	0.2346					1		16.66	88	84	4	1.04762	0	0	0	0	0	16.66	16.66	0	35
52								40	0.2343					1		16.66	83	84	-1	0.988095	0	0	0	0	0	0	16.66	0	40
52								45	0.1875					1		16.66	87	84	3	1.03571	0	0	0	0	0	0	0	0	45
52								50	0.1873					1		16.66	87	84	3	1.03571	0	0	0	0	0	0	0	0	50
52								55	0.2336					1		16.66	88	84	4	1.04762	0	0	0	0	0	0	0	0	55
52								60	0.2992	220	220			1		16.66	81	84	-3	0.964286	0	0	0	0	0	0	0	0	60
53	2	73	56	0.298	1000	60	16.66	0	0			2	1	0	0	16.66	134	134	0	1	0	0	0	0	0	0	0	8400	0
53								5	0.0894					0		16.66	135	134	1	1.00746	0	0	0	0	0	0	0	0	5
53								10	0.0891		50			0		16.66	130	134	-4	0.970149	0	0	0	0	0	0	0	0	10
53								15	0.1305					1		16.66	137	134	3	1.02239	16.66	16.66	16.66	16.66	16.66	16.66	16.66	0	15
53								20	0.1302					1		16.66	135	134	1	1.00746	0	16.66	16.66	16.66	16.66	16.66	16.66	0	20
53								25	0.13					1		16.66	140	134	6	1.04478	0	0	16.66	16.66	16.66	16.66	16.66	0	25
53								30	0.1297					1		16.66	152	134	18	1.13433	0	0	0	0	16.66	16.66	16.66	0	30
53								35	0.0879					1		16.66	142	134	8	1.0597	0	0	0	0	0	16.66	16.66	0	35
53								40	0.1292					1		16.66	135	134	1	1.00746	0	0	0	0	0	0	16.66	0	40
53								45	0.1289					1		16.66	137	134	3	1.02239	0	0	0	0	0	0	0	0	45
53								50	0.1724					1		16.66	132	134	-2	0.985075	0	0	0	0	0	0	0	0	50
53								55	0.1284					1		16.66	134	134	0	1	0	0	0	0	0	0	0	0	55
53								60	0.1282	400	400			1		16.66	139	134	5	1.03731	0	0	0	0	0	0	0	0	60
54	1	71	73	0.228	1000	60	16.66	0	0			2	1	0	0	16.66	113	113	0	1	0	0	0	0	0	0	0	10950	0
54								5	0.0493					0		16.66	109	113	-4	0.964602	0	0	0	0	0	0	0	0	5
54								10	0.049		20			0		16.66	112	113	-1	0.99115	0	0	0	0	0	0	0	0	10
54								15	0.1287					1		16.66	114	113	1	1.00885	16.66	16.66	16.66	16.66	16.66	16.66	16.66	0	15
54								20	0.1284					1		16.66	108	113	-5	0.955752	0	16.66	16.66	16.66	16.66	16.66	16.66	0	20
54								25	0.1281					1		16.66	114	113	1	1.00885	0	0	16.66	16.66	16.66	16.66	16.66	0	25
54								30	0.0869					1		16.66	124	113	11	1.09735	0	0	0	0	16.66	16.66	16.66	0	30
54								35	0.1848					1		16.66	132	113	19	1.16814	0	0	0	0	0	16.66	16.66	0	35
54								40	0.1845					1		16.66	125	113	12	1.10619	0	0	0	0	0	0	16.66	0	40
54								45	0.2296					1		16.66	123	113	10	1.0885	0	0	0	0	0	0	0	0	45
54								50	0.1839					1		16.66	131	113	18	1.15929	0	0	0	0	0	0	0	0	50
54								55	0.229					1		16.66	131	113	18	1.15929	0	0	0	0	0	0	0	0	55
54								60	0.1833	120	120			1		16.66	121	113	8	1.0708	0	0	0	0	0	0	0	0	60
55	1	74	61	0.273	1000	60	16.66	0	0			2	1	0	0	16.66	100	100	0	1	0	0	0	0	0	0	0	9150	0
55								5	0.0931					0		16.66	103	100	3	1.03	0	0	0	0	0	0	0	0	5
55								10	0.0928		15			0		16.66	100	100	0	1	0	0	0	0	0	0	0	0	10
55								15	0.0925					0		16.66	103	100	3	1.03	0	0	0	0	0	0	0	0	15
55								20	0.1356					1		16.66	77	100	-23	0.77	16.66	16.66	16.66	16.66	16.66	16.66	16.66	0	20
55								25	0.1353					1		16.66	92	100	-8	0.92	0	16.66	16.66	16.66	16.66	16.66	16.66	0	25
55								30	0.1965					1		16.66	92	100	-8	0.92	0	0	16.66	16.66	16.66	16.66	16.66	0	30
55								35	0.1962					1		16.66	89	100	-11	0.89	0	0	0	0	16.66	16.66	16.66	0	35
55								40	0.1959					1		16.66	91	100	-9	0.91	0	0	0	0	0	16.66	16.66	0	40
55								45	0.3144					1		16.66	87	100	-13	0.87	0	0	0	0	0	0	16.66	0	45
55								50	0.1954					1		16.66	99	100	-1	0.99	0	0	0	0	0	0	0	0	50
55								55	0.3138					1		16.66	93	100	-7	0.93	0	0	0	0	0	0	0	0	55
55								60	0.2438	100	100			1		16.66	97	100	-3	0.97	0	0	0	0	0	0	0	0	60
49	1	86	90	0.185	1000	60	16.66	0	0			2	1	0	0	16.66	103	103	0	1	0	0	0	0	0	0	0	13500	0
49								5	0.0234					0		16.66	100	103	-3	0.970874	0	0	0	0	0	0	0	0	5
49								10	0.0231		23			0		16.66	90	103	-13	0.873786	0	0	0	0	0	0	0	0	10
49								15	0.0595					0		16.66	85	103	-18	0.825243	0	0	0	0	0	0	0	0	15
49								20	0.0592					0		16.66	92	103	-11	0.893204	16.66	16.66	16.66	16.66	16.66	16.66	16.66	0	20
49								25	0.1102					1		16.66	96	103	-7	0.932039	0	16.66	16.66	16.66	16.66	16.66	16.66	0	25
49								30	0.1099					1		16.66	92	103	-11	0.893204	0	0	16.66	16.66	16.66	16.66	16.66	0	30
49								35	0.1501					1		16.66	91	103	-12	0.883495	0	0	0	0	16.66	16.66	16.66	0	35
49								40	0.1498					1		16.66	94	103	-9	0.912621	0	0	0	0	0	16.66	16.66	0	40
49								45	0.1091					1		16.66	89	103	-14	0.864078	0	0	0	0	0	0	16.66	0	45
49								50	0.1493					1		16.66	102	103	-1	0.990291	0	0	0	0	0	0	0	0	50
49								55	0.149					1		16.66	97	103	-6	0.941748	0	0	0	0	0	0	0	0	55
49								60	0.1487	140	140			1		16.66	96	103	-7	0.932039	0	0	0	0	0	0	0	0	60
56	1	78	67	0.249	1000	60	16.66	0	0			2	1	0	0	16.66	100	100	0	1	0	0	0	0	0	0	0	10050	0
56								5	0.0493					0		16.66	94	100	-6	0.94	0	0	0	0	0	0	0	0	5
56								10	0.129		35			0		16.66	99	100	-1	0.99	0	0	0	0	0	0	0	0	10
56								15	0.0878					0		16.66	97	100	-3	0.97	0	0	0	0	0	0	0	0	15
56								20	0.0875					0		16.66	103	100	3	1.03	0	0	0	0	0	0	0	0	20
56								25	0.128					1		16.66	100	100	0	1	16.66	16.66	16.66	16.66	16.66	16.66	16.66	0	25
56								30	0.1277					1		16.66	101	100	1	1.01	0	16.66	16.66	16.66	16.66	16.66	16.66	0	30
56								35	0.1274					1		16.66	101	100	1	1.01	0	0	16.66	16.66	16.66	16.66	16.66	0	35
56								40	0.127					1		16.66	94	100	-6	0.94	0	0	0	0	16.66	16.66	16.66	0	40
56								45	0.1841					1		16.66	111	100	11	1.11	0	0	0	0	0	16.66	16.66	0	45
56								50	0.2291					1		16.66	111	100	11	1.11	0	0	0	0	0	0	16.66	0	50
56								55	0.1834					1		16.66	111	100	11	1.11	0	0	0	0	0	0	0	0	55
56								60	0.1831	300	335			1		16.66	101	100	1	1.01	0	0	0	0	0	0	0	0	60
57	1	75	78	0.214	1000	60	16.66	0	0			2	1	0	0	16.66	102	102	0	1	0	0	0	0	0	0	0	11700	0
57								5	0.0493					0		16.66	94	102	-8	0.921569	0	0	0	0	0	0	0	0	5
57								10	0.129		30			0		16.66	82	102	-20	0.803922	0	0	0	0	0	0	0	0	10
57								15	0.0878					0		16.66	85	102	-17	0.833333	0	0	0	0	0	0	0	0	15
57								20	0.0875					0		16.66	92	102	-10	0.901961	0	0	0	0	0	0	0	0	20
57								35	0.128					1		16.66	83	102	-19	0.813725	16.66	16.66	16.66	16.66	16.66	16.66	16.66	0	35
57								40	0.1277					1		16.66	82	102	-20	0.803922	0	16.66	16.66	16.66	16.66	16.66	16.66	0	40
57								45	0.1274					1		16.66	83	102	-19	0.813725	0	0	16.66	16.66	16.66	16.66	16.66	0	45
57								50	0.127					1		16.66	84	102	-18	0.823529	0	0	0	0	16.66	16.66	16.66	0	50
57								55	0.1841					1		16.66	90	102	-12	0.882353	0	0	0	0	0	16.66	16.66	0	55
57								60	0.2291	220	220			1		16.66	88	102	-14	0.862745	0	0	0	0	0	0	16.66	0	60
58	1	78	45	0.37	1000	60	16.66	0	0			2	1	0	0	16.66	89	89	0	1	0	0	0	0	0	0	0	6750	0
58								5	0.1007					0		16.66	90	89	1	1.01124	0	0	0	0	0	0	0	0	5
58								10	0.0555		10			0		16.66	93	89	4	1.04494	0	0	0	0	0	0	0	0	10
58								15	0.1002					0		16.66	92	89	3	1.03371	0	0	0	0	0	0	0	0	15
58								20	0.0551					1		16.66	95	89	6	1.06742	16.66	16.66	16.66	16.66	16.66	16.66	16.66	0	20
58								25	0.1152					1		16.66	99	89	10	1.11236	0	16.66	16.66	16.66	16.66	16.66	16.66	0	25
58								30	0.147					1		16.66	91	89	2	1.02247	0	0	16.66	16.66	16.66	16.66	16.66	0	30
58								35	0.1633					1		16.66	89	89	0	1	0	0	0	0	16.66	16.66	16.66	0	35
58								40	0.1465					1		16.66	86	89	-3	0.966292	0	0	0	0	0	16.66	16.66	0	40
58								45	0.2143					1		16.66	78	89	-11	0.876404	0	0	0	0	0	0	16.66	0	45
58								50	0.2141					1		16.66	78	89	-11	0.876404	0	0	0	0	0	0	0	0	50
58								55	0.2687	100	100			1		16.66	72	89	-17	0.808989	0	0	0	0	0	0	0	0	55
59	1	43	57	0.292	1000	60	16.66	0	0			2	1	0	0	16.66	78	78	0	1	0	0	0	0	0	0	0	8550	0
59								5	0.0505					0		16.66	78	78	0	1	0	0	0	0	0	0	0	0	5
59								10	0.0905					0		16.66	81	78	3	1.03846	0	0	0	0	0	0	0	0	10
59								15	0.0902					1		16.66	81	78	3	1.03846	16.66	16.66	16.66	16.66	16.66	16.66	16.66	0	15
59								20	0.1465					1		16.66	77	78	-1	0.987179	0	16.66	16.66	16.66	16.66	16.66	16.66	0	20
59								25	0.1912					1		16.66	78	78	0	1	0	0	16.66	16.66	16.66	16.66	16.66	0	25
59								30	0.1909					1		16.66	84	78	6	1.07692	0	0	0	0	16.66	16.66	16.66	0	30
59								35	0.1906					1		16.66	84	78	6	1.07692	0	0	0	0	0	16.66	16.66	0	35
59								40	0.1903					1		16.66	93	78	15	1.19231	0	0	0	0	0	0	16.66	0	40
59								45	0.19					1		16.66	87	78	9	1.11538	0	0	0	0	0	0	0	0	45
59								50	0.1897					1		16.66	87	78	9	1.11538	0	0	0	0	0	0	0	0	50
59								55	0.1894					1		16.66	89	78	11	1.14103	0	0	0	0	0	0	0	0	55
59								60	0.189	50	50			1		16.66	89	78	11	1.14103	0	0	0	0	0	0	0	0	60
61	1	54	75	0.222	1000	60	16.66	0	0			2	1	0	0	16.66	114	114	0	1	0	0	0	0	0	0	0	11250	0
61								5	-0.0002					0		16.66	107	114	-7	0.938596	0	0	0	0	0	0	0	0	5
61								10	0.0878					0		16.66	115	114	1	1.00877	0	0	0	0	0	0	0	0	10
61								15	0.0876					0		16.66	106	114	-8	0.929825	0	0	0	0	0	0	0	0	15
61								20	0.0358					1		16.66	100	114	-14	0.877193	16.66	16.66	16.66	16.66	16.66	16.66	16.66	0	20
61								25	0.1701					1		16.66	73	114	-41	0.640351	0	16.66	16.66	16.66	16.66	16.66	16.66	0	25
61								30	0.1698					1		16.66	83	114	-31	0.72807	0	0	16.66	16.66	16.66	16.66	16.66	0	30
61								35	0.1695					1		16.66	76	114	-38	0.666667	0	0	0	0	16.66	16.66	16.66	0	35
61								40	0.2761					1		16.66	79	114	-35	0.692982	0	0	0	0	0	16.66	16.66	0	40
61								45	0.2286					1		16.66	79	114	-35	0.692982	0	0	0	0	0	0	16.66	0	45
61								50	0.2283					1		16.66	80	114	-34	0.701754	0	0	0	0	0	0	0	0	50
61								55	0.2752					1		16.66	79	114	-35	0.692982	0	0	0	0	0	0	0	0	55
61								60	0.3414	70	70			1		16.66	76	114	-38	0.666667	0	0	0	0	0	0	0	0	60
62	1	35	71	0.235	1000	60	16.66	0	0			2	1	0	0	16.66	90	90	0	1	0	0	0	0	0	0	0	10650	0
62								5	0.0371					0		16.66	79	90	-11	0.877778	0	0	0	0	0	0	0	0	5
62								10	0.0369					0		16.66	76	90	-14	0.844444	0	0	0	0	0	0	0	0	10
62								15	0.0494					0		16.66	77	90	-13	0.855556	0	0	0	0	0	0	0	0	15
62								20	0.0754					0		16.66	79	90	-11	0.877778	0	0	0	0	0	0	0	0	20
62								25	0.0751					0		16.66	77	90	-13	0.855556	0	0	0	0	0	0	0	0	25
62								30	0.0749					0		16.66	81	90	-9	0.9	0	0	0	0	0	0	0	0	30
62								35	0.1294					1		16.66	80	90	-10	0.888889	16.66	16.66	16.66	16.66	16.66	16.66	16.66	0	35
62								40	0.1292					1		16.66	79	90	-11	0.877778	0	16.66	16.66	16.66	16.66	16.66	16.66	0	40
62								45	0.1289					1		16.66	79	90	-11	0.877778	0	0	16.66	16.66	16.66	16.66	16.66	0	45
62								50	0.1286					1		16.66	79	90	-11	0.877778	0	0	0	0	16.66	16.66	16.66	0	50
62								55	0.1283					1		16.66	80	90	-10	0.888889	0	0	0	0	0	16.66	16.66	0	55
62								60	0.1714	20	20			1		16.66	81	90	-9	0.9	0	0	0	0	0	0	16.66	0	60
63	1	62	55	0.303	1000	60	16.66	0	0			2	1	0	0	16.66	97	97	0	1	0	0	0	0	0	0	0	8250	0
63								5	0.0517					0		16.66	93	97	-4	0.958763	0	0	0	0	0	0	0	0	5
63								10	0.0514		30			0		16.66	81	97	-16	0.835052	0	0	0	0	0	0	0	0	10
63								15	0.1358					1		16.66	91	97	-6	0.938144	16.66	16.66	16.66	16.66	16.66	16.66	16.66	0	15
63								20	0.0921					1		16.66	88	97	-9	0.907216	0	16.66	16.66	16.66	16.66	16.66	16.66	0	20
63								25	0.1352					1		16.66	90	97	-7	0.927835	0	0	16.66	16.66	16.66	16.66	16.66	0	25
63								30	0.0915					1		16.66	91	97	-6	0.938144	0	0	0	0	16.66	16.66	16.66	0	30
63								35	0.1346					1		16.66	93	97	-4	0.958763	0	0	0	0	0	0	0	0	35
63								40	0.1343					1		16.66	94	97	-3	0.969072	0	0	0	0	0	0	0	0	40
63								45	0.1954					1		16.66	96	97	-1	0.989691	0	0	0	0	0	0	0	0	45
63								50	0.1337					1		16.66	96	97	-1	0.989691	0	0	0	0	0	0	0	0	50
63								55	0.1334					1		16.66	98	97	1	1.01031	0	0	0	0	0	0	0	0	55
63								60	0.1331	200	200			1		16.66	102	97	5	1.05155	0	0	0	0	0	0	0	0	60
64	1	60	65	0.256	1000	60	16.66	0	0			2	1	0	0	16.66	99	99	0	1	0	0	0	0	0	0	0	9750	0
64								5	0.0381					0		16.66	99	99	0	1	0	0	0	0	0	0	0	0	5
64								10	0.092		20			0		16.66	95	99	-4	0.959596	0	0	0	0	0	0	0	0	10
64								15	0.0917					0		16.66	91	99	-8	0.919192	0	0	0	0	0	0	0	0	15
64								20	0.0914					0		16.66	92	99	-7	0.929293	0	0	0	0	0	0	0	0	20
64								25	0.1341					1		16.66	98	99	-1	0.989899	16.66	16.66	16.66	16.66	16.66	16.66	16.66	0	25
64								30	0.0909					1		16.66	93	99	-6	0.939394	0	16.66	16.66	16.66	16.66	16.66	16.66	0	30
64								35	0.1786					1		16.66	95	99	-4	0.959596	0	0	16.66	16.66	16.66	16.66	16.66	0	35
64								40	0.1332					1		16.66	90	99	-9	0.909091	0	0	0	0	16.66	16.66	16.66	0	40
64								45	0.1781					1		16.66	97	99	-2	0.979798	0	0	0	0	0	16.66	16.66	0	45
64								50	0.1778					1		16.66	96	99	-3	0.969697	0	0	0	0	0	0	16.66	0	50
64								55	0.1775					1		16.66	105	99	6	1.06061	0	0	0	0	0	0	0	0	55
64								60	0.1772	100	100			1		16.66	102	99	3	1.0303	0	0	0	0	0	0	0	0	60
65	1	62	56	0.298	1000	60	16.66	0	0			2	1	0	0	18.33	135	135	0	1	0	0	0	0	0	0	0	8400	0
65								5	0.0486					0		18.33	141	135	6	1.04444	0	0	0	0	0	0	0	0	5
65								10	0.0483		10			0		18.33	138	135	3	1.02222	0	0	0	0	0	0	0	0	10
65								15	0.0865					0		18.33	132	135	-3	0.977778	0	0	0	0	0	0	0	0	15
65								20	0.0862					0		18.33	134	135	-1	0.992593	0	0	0	0	0	0	0	0	20
65								25	0.0859					0		18.33	144	135	9	1.06667	0	0	0	0	0	0	0	0	25
65								30	0.1394					1		18.33	129	135	-6	0.955556	18.33	18.33	18.33	18.33	18.33	18.33	18.33	0	30
65								35	0.1391					1		18.33	126	135	-9	0.933333	0	18.33	18.33	18.33	18.33	18.33	18.33	0	35
65								40	0.1812					1		18.33	129	135	-6	0.955556	0	0	18.33	18.33	18.33	18.33	18.33	0	40
65								45	0.1809					1		18.33	118	135	-17	0.874074	0	0	0	0	18.33	18.33	18.33	0	45
65								50	0.1805					1		18.33	117	135	-18	0.866667	0	0	0	0	0	18.33	18.33	0	50
65								55	0.1802	100	90			1		18.33	119	135	-16	0.881481	0	0	0	0	0	0	18.33	0	55
66	2	45	66	0.253	1000	60	16.66	0	0			2	1	0	0	18.33	88	88	0	1	0	0	0	0	0	0	0	9900	0
66								5	0.0539					0		18.33	87	88	-1	0.988636	0	0	0	0	0	0	0	0	5
66								10	0.0968		1			0		18.33	87	88	-1	0.988636	0	0	0	0	0	0	0	0	10
66								15	0.0965					0		18.33	89	88	1	1.01136	0	0	0	0	0	0	0	0	15
66								20	0.0531					0		18.33	89	88	1	1.01136	0	0	0	0	0	0	0	0	20
66								25	0.096					1		18.33	82	88	-6	0.931818	18.33	18.33	18.33	18.33	18.33	18.33	18.33	0	25
66								30	0.2063					1		18.33	82	88	-6	0.931818	0	18.33	18.33	18.33	18.33	18.33	18.33	0	30
66								35	0.1569					1		18.33	87	88	-1	0.988636	0	0	18.33	18.33	18.33	18.33	18.33	0	35
66								40	0.2058					1		18.33	83	88	-5	0.943182	0	0	0	0	18.33	18.33	18.33	0	40
66								45	0.2055					1		18.33	91	88	3	1.03409	0	0	0	0	0	18.33	18.33	0	45
66								50	0.2053					1		18.33	83	88	-5	0.943182	0	0	0	0	0	0	18.33	0	50
66								55	0.205					1		18.33	87	88	-1	0.988636	0	0	0	0	0	0	0	0	55
66								60	0.2047	108	108			1		18.33	92	88	4	1.04545	0	0	0	0	0	0	0	0	60
67	1	28	50	0.333	1000	60	16.66	0	0			2	1	0	0	18.33	96	96	0	1	0	0	0	0	0	0	0	7500	0
67								5	0.0391					0		18.33	97	96	1	1.01042	0	0	0	0	0	0	0	0	5
67								10	0.0802		19			0		18.33	98	96	2	1.02083	0	0	0	0	0	0	0	0	10
67								15	0.1385					0		18.33	103	96	7	1.07292	0	0	0	0	0	0	0	0	15
67								20	0.1381					1		18.33	107	96	11	1.11458	18.33	18.33	18.33	18.33	18.33	18.33	18.33	0	20
67								25	0.1846					1		18.33	102	96	6	1.0625	0	18.33	18.33	18.33	18.33	18.33	18.33	0	25
67								30	0.1843					1		18.33	101	96	5	1.05208	0	0	18.33	18.33	18.33	18.33	18.33	0	30
67								35	0.2504					1		18.33	102	96	6	1.0625	0	0	0	0	18.33	18.33	18.33	0	35
67								40	0.1836					1		18.33	109	96	13	1.13542	0	0	0	0	0	18.33	18.33	0	40
67								45	0.078					1		18.33	107	96	11	1.11458	0	0	0	0	0	0	18.33	0	45
67								50	0.1065					1		18.33	111	96	15	1.15625	0	0	0	0	0	0	0	0	50
67								55	0.1359					1		18.33	112	96	16	1.16667	0	0	0	0	0	0	0	0	55
67								60	0.1823	163	163			1		18.33	110	96	14	1.14583	0	0	0	0	0	0	0	0	60
68	2	50	42	0.397	1000	60	16.66	0	0			2	1	0	0	18.33	105	105	0	1	0	0	0	0	0	0	0	6300	0
68								5	-0.0003					0		18.33	104	105	-1	0.990476	0	0	0	0	0	0	0	0	5
68								10	-0.0007		2			0		18.33	94	105	-11	0.895238	0	0	0	0	0	0	0	0	10
68								15	0.0422					0		18.33	87	105	-18	0.828571	0	0	0	0	0	0	0	0	15
68								20	0.0419					0		18.33	91	105	-14	0.866667	0	0	0	0	0	0	0	0	20
68								25	0.1034					1		18.33	96	105	-9	0.914286	18.33	18.33	18.33	18.33	18.33	18.33	18.33	0	25
68								30	0.1031					1		18.33	96	105	-9	0.914286	0	18.33	18.33	18.33	18.33	18.33	18.33	0	30
68								35	0.1027					1		18.33	106	105	1	1.00952	0	0	18.33	18.33	18.33	18.33	18.33	0	35
68								40	0.1024					1		18.33	105	105	0	1	0	0	0	0	18.33	18.33	18.33	0	40
68								45	0.1519					1		18.33	110	105	5	1.04762	0	0	0	0	0	18.33	18.33	0	45
68								50	0.1017					1		18.33	108	105	3	1.02857	0	0	0	0	0	0	18.33	0	50
68								55	0.1013					1		18.33	108	105	3	1.02857	0	0	0	0	0	0	0	0	55
68								60	0.0392	152	152			1		18.33	110	105	5	1.04762	0	0	0	0	0	0	0	0	60
69	2	50	71	0.235	1000	60	16.66	0	0			2	1	0	0	18.33	101	101	0	1	0	0	0	0	0	0	0	10650	0
69								5	0.0923					0		18.33	110	101	9	1.08911	0	0	0	0	0	0	0	0	5
69								10	0.092					0		18.33	111	101	10	1.09901	0	0	0	0	0	0	0	0	10
69								15	0.1347					1		18.33	108	101	7	1.06931	18.33	18.33	18.33	18.33	18.33	18.33	18.33	0	15
69								20	0.1796					1		18.33	105	101	4	1.0396	0	18.33	18.33	18.33	18.33	18.33	18.33	0	20
69								25	0.1342					1		18.33	98	101	-3	0.970297	0	0	18.33	18.33	18.33	18.33	18.33	0	25
69								30	0.1339					1		18.33	94	101	-7	0.930693	0	0	0	0	18.33	18.33	18.33	0	30
69								35	0.1788					1		18.33	95	101	-6	0.940594	0	0	0	0	0	18.33	18.33	0	35
69								40	0.1785					1		18.33	95	101	-6	0.940594	0	0	0	0	0	0	18.33	0	40
69								45	0.1782					1		18.33	96	101	-5	0.950495	0	0	0	0	0	0	0	0	45
69								50	0.09					1		18.33	93	101	-8	0.920792	0	0	0	0	0	0	0	0	50
69								55	0.2416					1		18.33	101	101	0	1	0	0	0	0	0	0	0	0	55
69								60	0.1774	150	150			1		18.33	107	101	6	1.05941	0	0	0	0	0	0	0	0	60
70	2	65	55	0.333	1100	60	18.33	0	0			1	2	0	1	18.33	84	84	0	1	0	0	0	0	0	0	0	8250	0
70								3	0.048					0		18.33	81	84	-3	0.964286	0	0	0	0	0	0	0	0	3
70								6	0.0468					0		18.33	80	84	-4	0.952381	0	0	0	0	0	0	0	0	6
70								9	0.0312					0		18.33	80	84	-4	0.952381	0	0	0	0	0	0	0	0	9
70								12	0.0738					0		18.33	80	84	-4	0.952381	0	0	0	0	0	0	0	0	12
70								15	0.0726					0		18.33	81	84	-3	0.964286	0	0	0	0	0	0	0	0	15
70								18	0.0865					0		18.33	85	84	1	1.0119	0	0	0	0	0	0	0	0	18
70								21	0.0853		48			0		18.33	55	84	-29	0.654762	0	0	0	0	0	0	0	0	21
70								24	0.1312					1		18.33	54	84	-30	0.642857	18.33	18.33	18.33	18.33	18.33	18.33	18.33	0	24
70								36	0.2331					1		18.33	50	84	-34	0.595238	0	18.33	18.33	18.33	18.33	18.33	18.33	0	36
70								39	0.2137					1		18.33	71	84	-13	0.845238	0	0	18.33	18.33	18.33	18.33	18.33	0	39
70								42	0.2305					1		18.33	71	84	-13	0.845238	0	0	0	0	18.33	18.33	18.33	0	42
70								45	0.2665					1		18.33	64	84	-20	0.761905	0	0	0	0	0	18.33	18.33	0	45
70								48	0.2844					1		18.33	62	84	-22	0.738095	0	0	0	0	0	0	18.33	0	48
70								51	0.2831					1		18.33	56	84	-28	0.666667	0	0	0	0	0	0	0	0	51
70								54	0.3015					1		18.33	56	84	-28	0.666667	0	0	0	0	0	0	0	0	54
70								57	0.3002					1		18.33	55	84	-29	0.654762	0	0	0	0	0	0	0	0	57
70								60	0.3394	71	71			1		18.33	53	84	-31	0.630952	0	0	0	0	0	0	0	0	60
71	2	57	70	0.33	1300	60	23.33	0	0			1	2	0	0	23.33	126	126	0	1	0	0	0	0	0	0	0	10500	0
71								6	0.0173					0		23.33	110	126	-16	0.873016	0	0	0	0	0	0	0	0	6
71								9	0.0413					0		23.33	113	126	-13	0.896825	0	0	0	0	0	0	0	0	9
71								12	0.0531					0		23.33	113	126	-13	0.896825	0	0	0	0	0	0	0	0	12
71								15	0.0651					0		23.33	107	126	-19	0.849206	0	0	0	0	0	0	0	0	15
71								18	0.0641					0		23.33	116	126	-10	0.920635	0	0	0	0	0	0	0	0	18
71								21	0.0895		200			0		23.33	109	126	-17	0.865079	0	0	0	0	0	0	0	0	21
71								24	0.0752					0		23.33	112	126	-14	0.888889	0	0	0	0	0	0	0	0	24
71								27	0.1285					1		23.33	117	126	-9	0.928571	18.33	18.33	18.33	18.33	18.33	18.33	18.33	0	27
71								30	0.0866					1		23.33	124	126	-2	0.984127	0	18.33	18.33	18.33	18.33	18.33	18.33	0	30
71								33	0.0856					1		23.33	99	126	-27	0.785714	0	0	18.33	18.33	18.33	18.33	18.33	0	33
71								36	0.1117					1		23.33	88	126	-38	0.698413	0	0	0	0	18.33	18.33	18.33	0	36
71								39	0.1673					1		23.33	72	126	-54	0.571429	0	0	0	0	0	18.33	18.33	0	39
71								42	0.1376					1		23.33	71	126	-55	0.563492	0	0	0	0	0	0	18.33	0	42
71								45	0.1949					1		23.33	62	126	-64	0.492063	0	0	0	0	0	0	0	0	45
71								48	0.1498					1		23.33	90	126	-36	0.714286	0	0	0	0	0	0	0	0	48
71								51	0.1779					1		23.33	70	126	-56	0.555556	0	0	0	0	0	0	0	0	51
71								54	0.1918					1		23.33	64	126	-62	0.507937	0	0	0	0	0	0	0	0	54
71								57	0.2059					1		23.33	60	126	-66	0.47619	0	0	0	0	0	0	0	0	57
71								60	0.1897	450	450			1		23.33	66	126	-60	0.52381	0	0	0	0	0	0	0	0	60
73	1	70	72	0.33	1440	60	24	0	0			1	2	0	1	24	107	107	0	1	0	0	0	0	0	0	0	10800	0
73								3	0.0115					0		24	119	107	12	1.11215	0	0	0	0	0	0	0	0	3
73								6	0.0359					0		24	122	107	15	1.14019	0	0	0	0	0	0	0	0	6
73								9	0.0608					0		24	112	107	5	1.04673	0	0	0	0	0	0	0	0	9
73								12	0.0864					0		24	117	107	10	1.09346	0	0	0	0	0	0	0	0	12
73								15	0.0855					0		24	116	107	9	1.08411	0	0	0	0	0	0	0	0	15
73								18	0.1256		40			0		24	108	107	1	1.00935	0	0	0	0	0	0	0	0	18
73								21	0.1247					0		24	90	107	-17	0.841121	0	0	0	0	0	0	0	0	21
73								24	0.1808					1		24	84	107	-23	0.785047	24	24	24	24	24	24	24	0	24
73								27	0.1798					1		24	93	107	-14	0.869159	0	24	24	24	24	24	24	0	27
73								30	0.1936					1		24	51	107	-56	0.476636	0	0	24	24	24	24	24	0	30
73								33	0.178					1		24	76	107	-31	0.71028	0	0	0	24	24	24	24	0	33
73								36	0.2067					1		24	56	107	-51	0.523364	0	0	0	0	24	24	24	0	36
73								39	0.2673					1		24	74	107	-33	0.691589	0	0	0	0	0	24	24	0	39
73								42	0.3147					1		24	61	107	-46	0.570093	0	0	0	0	0	24	24	0	42
73								45	0.2654					1		24	53	107	-54	0.495327	0	0	0	0	0	0	24	0	45
73								48	0.3128					1		24	51	107	-56	0.476636	0	0	0	0	0	0	24	0	48
73								51	0.3283					1		24	54	107	-53	0.504673	0	0	0	0	0	0	0	0	51
73								54	0.3442					1		24	53	107	-54	0.495327	0	0	0	0	0	0	0	0	54
73								57	0.3264					1		24	53	107	-54	0.495327	0	0	0	0	0	0	0	0	57
73								60	0.3422	51	51			1		24	72	107	-35	0.672897	0	0	0	0	0	0	0	0	60
74	2	33	120	0.33	2400	60	40	0	0			1	2	0	0	40	111	111	0	1	0	0	0	0	0	0	0	18000	0
74								3	0.0311					0		40	111	111	0	1	0	0	0	0	0	0	0	0	3
74								6	0.0702					0		40	107	111	-4	0.963964	0	0	0	0	0	0	0	0	6
74								9	0.0972					0		40	109	111	-2	0.981982	0	0	0	0	0	0	0	0	9
74								12	0.1546					0		40	113	111	2	1.01802	0	0	0	0	0	0	0	0	12
74								15	0.1244					0		40	113	111	2	1.01802	0	0	0	0	0	0	0	0	15
74								18	0.1532					0		40	111	111	0	1	0	0	0	0	0	0	0	0	18
74								21	0.1677					0		40	100	111	-11	0.900901	0	0	0	0	0	0	0	0	21
74								24	0.167					0		40	142	111	31	1.27928	0	0	0	0	0	0	0	0	24
74								27	0.1663					1		40	118	111	7	1.06306	40	40	40	40	40	40	40	0	27
74								30	0.181					1		40	94	111	-17	0.846847	0	40	40	40	40	40	40	0	30
74								33	0.2281					1		40	83	111	-28	0.747748	0	0	40	40	40	40	40	0	33
74								36	0.278					1		40	59	111	-52	0.531532	0	0	0	40	40	40	40	0	36
74								39	0.3125					1		40	65	111	-46	0.585586	0	0	0	0	40	40	40	0	39
74								42	0.3118					1		40	78	111	-33	0.702703	0	0	0	0	0	40	40	0	42
74								45	0.3292					1		40	86	111	-25	0.774775	0	0	0	0	0	40	40	0	45
74								48	0.347					1		40	91	111	-20	0.81982	0	0	0	0	0	0	40	0	48
74								51	0.3278					1		40	95	111	-16	0.855856	0	0	0	0	0	0	40	0	51
74								54	0.3271					1		40	90	111	-21	0.810811	0	0	0	0	0	0	0	0	54
74								57	0.2905					1		40	96	111	-15	0.864865	0	0	0	0	0	0	0	0	57
74								60	0.3075	40	40			1		40	91	111	-20	0.81982	0	0	0	0	0	0	0	0	60
75	2	44	79	0.33	1580	60	26.33	0	0			1	2	0	1	26.33	127	127	0	1	0	0	0	0	0	0	0	11850	0
75								3	0.022					0		26.33	114	127	-13	0.897638	0	0	0	0	0	0	0	0	3
75								6	0.0446					0		26.33	116	127	-11	0.913386	0	0	0	0	0	0	0	0	6
75								9	0.0678					0		26.33	125	127	-2	0.984252	0	0	0	0	0	0	0	0	9
75								12	0.0792					0		26.33	115	127	-12	0.905512	0	0	0	0	0	0	0	0	12
75								15	0.0907					0		26.33	119	127	-8	0.937008	0	0	0	0	0	0	0	0	15
75								18	0.1023		89			0		26.33	113	127	-14	0.889764	0	0	0	0	0	0	0	0	18
75								21	0.1534					1		26.33	99	127	-28	0.779528	26.33	26.33	26.33	26.33	26.33	26.33	26.33	0	21
75								24	0.1659					1		26.33	111	127	-16	0.874016	0	26.33	26.33	26.33	26.33	26.33	26.33	0	24
75								27	0.1515					1		26.33	94	127	-33	0.740157	0	0	26.33	26.33	26.33	26.33	26.33	0	27
75								30	0.164					1		26.33	82	127	-45	0.645669	0	0	0	26.33	26.33	26.33	26.33	0	30
75								33	0.2044					1		26.33	55	127	-72	0.433071	0	0	0	0	26.33	26.33	26.33	0	33
75								36	0.2465					1		26.33	82	127	-45	0.645669	0	0	0	0	0	26.33	26.33	0	36
75								39	0.2455					1		26.33	79	127	-48	0.622047	0	0	0	0	0	26.33	26.33	0	39
75								42	0.2743					1		26.33	94	127	-33	0.740157	0	0	0	0	0	0	26.33	0	42
75								45	0.2733					1		26.33	127	127	0	1	0	0	0	0	0	0	26.33	0	45
75								48	0.2426					1		26.33	99	127	-28	0.779528	0	0	0	0	0	0	0	0	48
75								51	0.2271					1		26.33	108	127	-19	0.850394	0	0	0	0	0	0	0	0	51
75								54	0.2407					1		26.33	107	127	-20	0.84252	0	0	0	0	0	0	0	0	54
75								57	0.2252					1		26.33	113	127	-14	0.889764	0	0	0	0	0	0	0	0	57
75								60	0.2242	163	163			1		26.33	106	127	-21	0.834646	0	0	0	0	0	0	0	0	60
76	2	65	73	0.33	1460	60	24.33	0	0			1	2	0	0	24.33	112	112	0	1	0	0	0	0	0	0	0	10950	0
76								3	0.0116					0		24.33	111	112	-1	0.991071	0	0	0	0	0	0	0	0	3
76								6	0.0494					0		24.33	105	112	-7	0.9375	0	0	0	0	0	0	0	0	6
76								9	0.0893					0		24.33	110	112	-2	0.982143	0	0	0	0	0	0	0	0	9
76								12	0.0744					0		24.33	100	112	-12	0.892857	0	0	0	0	0	0	0	0	12
76								15	0.1013					0		24.33	104	112	-8	0.928571	0	0	0	0	0	0	0	0	15
76								18	0.1004					0		24.33	108	112	-4	0.964286	0	0	0	0	0	0	0	0	18
76								21	0.1282		150			0		24.33	72	112	-40	0.642857	24.33	24.33	24.33	24.33	24.33	24.33	24.33	0	21
76								24	0.142					1		24.33	58	112	-54	0.517857	0	24.33	24.33	24.33	24.33	24.33	24.33	0	24
76								27	0.1714					1		24.33	92	112	-20	0.821429	0	0	24.33	24.33	24.33	24.33	24.33	0	27
76								30	0.1704					1		24.33	74	112	-38	0.660714	0	0	0	24.33	24.33	24.33	24.33	0	30
76								33	0.2009					1		24.33	67	112	-45	0.598214	0	0	0	0	24.33	24.33	24.33	0	33
76								36	0.2325					1		24.33	54	112	-58	0.482143	0	0	0	0	0	24.33	24.33	0	36
76								39	0.2483					1		24.33	57	112	-55	0.508929	0	0	0	0	0	24.33	24.33	0	39
76								42	0.2818					1		24.33	68	112	-44	0.607143	0	0	0	0	0	0	24.33	0	42
76								45	0.2633					1		24.33	64	112	-48	0.571429	0	0	0	0	0	0	24.33	0	45
76								48	0.2797					1		24.33	57	112	-55	0.508929	0	0	0	0	0	0	0	0	48
76								51	0.3146					1		24.33	69	112	-43	0.616071	0	0	0	0	0	0	0	0	51
76								54	0.2777					1		24.33	65	112	-47	0.580357	0	0	0	0	0	0	0	0	54
76								57	0.2944					1		24.33	63	112	-49	0.5625	0	0	0	0	0	0	0	0	57
76								60	0.2933	420	420			1		24.33	62	112	-50	0.553571	0	0	0	0	0	0	0	0	60
77	2	64	68	0.33	1360	60	22.66	0	0			1	2	0	1	22.66	120	120	0	1	0	0	0	0	0	0	0	10200	0
77								3	0.0199					0		22.66	105	120	-15	0.875	0	0	0	0	0	0	0	0	3
77								6	0.0477					0		22.66	111	120	-9	0.925	0	0	0	0	0	0	0	0	6
77								9	0.0467					0		22.66	108	120	-12	0.9	0	0	0	0	0	0	0	0	9
77								12	0.0755					0		22.66	108	120	-12	0.9	0	0	0	0	0	0	0	0	12
77								15	0.1055					0		22.66	105	120	-15	0.875	0	0	0	0	0	0	0	0	15
77								18	0.1203					0		22.66	107	120	-13	0.891667	0	0	0	0	0	0	0	0	18
77								21	0.1034		8			0		22.66	115	120	-5	0.958333	0	0	0	0	0	0	0	0	21
77								24	0.1509					1		22.66	71	120	-49	0.591667	22.66	22.66	22.66	22.66	22.66	22.66	22.66	0	24
77								27	0.1499					1		22.66	80	120	-40	0.666667	0	22.66	22.66	22.66	22.66	22.66	22.66	0	27
77								30	0.2003					1		22.66	83	120	-37	0.691667	0	0	22.66	22.66	22.66	22.66	22.66	0	30
77								33	0.1992					1		22.66	71	120	-49	0.591667	0	0	0	22.66	22.66	22.66	22.66	0	33
77								36	0.2718					1		22.66	56	120	-64	0.466667	0	0	0	0	22.66	22.66	22.66	0	36
77								39	0.2901					1		22.66	44	120	-76	0.366667	0	0	0	0	0	22.66	22.66	0	39
77								42	0.3496					1		22.66	59	120	-61	0.491667	0	0	0	0	0	22.66	22.66	0	42
77								45	0.3279					1		22.66	61	120	-59	0.508333	0	0	0	0	0	0	22.66	0	45
77								48	0.3474					1		22.66	68	120	-52	0.566667	0	0	0	0	0	0	22.66	0	48
77								51	0.3673					1		22.66	61	120	-59	0.508333	0	0	0	0	0	0	0	0	51
77								54	0.4324					1		22.66	61	120	-59	0.508333	0	0	0	0	0	0	0	0	54
77								57	0.4312					1		22.66	50	120	-70	0.416667	0	0	0	0	0	0	0	0	57
77								60	0.5009	18	18			1		22.66	66	120	-54	0.55	0	0	0	0	0	0	0	0	60
78	2	64	85	0.33	1700	60	28.33	0	0			1	2	0	0	28.33	134	134	0	1	0	0	0	0	0	0	0	12750	0
78								3	0.1038					0		28.33	108	134	-26	0.80597	0	0	0	0	0	0	0	0	3
78								6	0.1428					0		28.33	109	134	-25	0.813433	0	0	0	0	0	0	0	0	6
78								9	0.1834					0		28.33	109	134	-25	0.813433	0	0	0	0	0	0	0	0	9
78								12	0.1826					0		28.33	107	134	-27	0.798507	0	0	0	0	0	0	0	0	12
78								15	0.1959					0		28.33	108	134	-26	0.80597	0	0	0	0	0	0	0	0	15
78								18	0.1951		10			0		28.33	104	134	-30	0.776119	0	0	0	0	0	0	0	0	18
78								21	0.2232					1		28.33	80	134	-54	0.597015	28.33	28.33	28.33	28.33	28.33	28.33	28.33	0	21
78								24	0.2521					1		28.33	117	134	-17	0.873134	0	28.33	28.33	28.33	28.33	28.33	28.33	0	24
78								27	0.2512					1		28.33	107	134	-27	0.798507	0	0	28.33	28.33	28.33	28.33	28.33	0	27
78								30	0.281					1		28.33	80	134	-54	0.597015	0	0	0	28.33	28.33	28.33	28.33	0	30
78								33	0.2801					1		28.33	68	134	-66	0.507463	0	0	0	0	28.33	28.33	28.33	0	33
78								36	0.3268					1		28.33	72	134	-62	0.537313	0	0	0	0	0	28.33	28.33	0	36
78								39	0.3588					1		28.33	68	134	-66	0.507463	0	0	0	0	0	28.33	28.33	0	39
78								42	0.4628					1		28.33	67	134	-67	0.5	0	0	0	0	0	0	28.33	0	42
78								45	0.5181					1		28.33	68	134	-66	0.507463	0	0	0	0	0	0	28.33	0	45
78								48	0.4982					1		28.33	80	134	-54	0.597015	0	0	0	0	0	0	0	0	48
78								51	0.5163					1		28.33	98	134	-36	0.731343	0	0	0	0	0	0	0	0	51
78								54	0.4411					1		28.33	87	134	-47	0.649254	0	0	0	0	0	0	0	0	54
78								57	0.4223					1		28.33	71	134	-63	0.529851	0	0	0	0	0	0	0	0	57
78								60	0.4574	60	60			1		28.33	80	134	-54	0.597015	0	0	0	0	0	0	0	0	60
79	1	74	70	0.33	1400	60	23.33	0	0			1	2	0	0	23.33	85	85	0	1	0	0	0	0	0	0	0	10500	0
79								3	0.0141					0		23.33	85	85	0	1	0	0	0	0	0	0	0	0	3
79								6	0.0442					0		23.33	84	85	-1	0.988235	0	0	0	0	0	0	0	0	6
79								9	0.0922					0		23.33	83	85	-2	0.976471	0	0	0	0	0	0	0	0	9
79								12	0.1084					0		23.33	82	85	-3	0.964706	0	0	0	0	0	0	0	0	12
79								15	0.1075					0		23.33	81	85	-4	0.952941	0	0	0	0	0	0	0	0	15
79								18	0.1418					0		23.33	84	85	-1	0.988235	0	0	0	0	0	0	0	0	18
79								21	0.1232		13			0		23.33	55	85	-30	0.647059	0	0	0	0	0	0	0	0	21
79								24	0.1582					1		23.33	70	85	-15	0.823529	23.33	23.33	23.33	23.33	23.33	23.33	23.33	0	24
79								27	0.176					1		23.33	71	85	-14	0.835294	0	23.33	23.33	23.33	23.33	23.33	23.33	0	27
79								30	0.1751					1		23.33	70	85	-15	0.823529	0	0	23.33	23.33	23.33	23.33	23.33	0	30
79								33	0.2127					1		23.33	46	85	-39	0.541176	0	0	0	23.33	23.33	23.33	23.33	0	33
79								36	0.1923					1		23.33	56	85	-29	0.658824	0	0	0	0	23.33	23.33	23.33	0	36
79								39	0.2513					1		23.33	51	85	-34	0.6	0	0	0	0	0	23.33	23.33	0	39
79								42	0.2713					1		23.33	51	85	-34	0.6	0	0	0	0	0	23.33	23.33	0	42
79								45	0.2704					1		23.33	58	85	-27	0.682353	0	0	0	0	0	0	23.33	0	45
79								48	0.291					1		23.33	51	85	-34	0.6	0	0	0	0	0	0	23.33	0	48
79								51	0.3578					1		23.33	48	85	-37	0.564706	0	0	0	0	0	0	0	0	51
79								54	0.3111					1		23.33	48	85	-37	0.564706	0	0	0	0	0	0	0	0	54
79								57	0.3797					1		23.33	50	85	-35	0.588235	0	0	0	0	0	0	0	0	57
79								60	0.355	26	26			1		23.33	64	85	-21	0.752941	0	0	0	0	0	0	0	0	60
80	1	40	90	0.33	1800	60	30	0	0			1	2	0	0	30	108	108	0	1	0	0	0	0	0	0	0	13500	0
80								3	0.0397					0		30	99	108	-9	0.916667	0	0	0	0	0	0	0	0	3
80								6	0.0672					0		30	95	108	-13	0.87963	0	0	0	0	0	0	0	0	6
80								9	0.0956					0		30	98	108	-10	0.907407	0	0	0	0	0	0	0	0	9
80								12	0.125					0		30	99	108	-9	0.916667	0	0	0	0	0	0	0	0	12
80								15	0.1243					0		30	96	108	-12	0.888889	0	0	0	0	0	0	0	0	15
80								18	0.1391		14			0		30	95	108	-13	0.87963	0	0	0	0	0	0	0	0	18
80								21	0.1865					1		30	92	108	-16	0.851852	30	30	30	30	30	30	30	0	21
80								24	0.1694					1		30	109	108	1	1.00926	0	30	30	30	30	30	30	0	24
80								27	0.1851					1		30	82	108	-26	0.759259	0	0	30	30	30	30	30	0	27
80								30	0.168					1		30	79	108	-29	0.731481	0	0	0	30	30	30	30	0	30
80								33	0.1836					1		30	77	108	-31	0.712963	0	0	0	0	30	30	30	0	33
80								36	0.1829					1		30	78	108	-30	0.722222	0	0	0	0	0	30	30	0	36
80								39	0.233					1		30	58	108	-50	0.537037	0	0	0	0	0	30	30	0	39
80								42	0.2322					1		30	69	108	-39	0.638889	0	0	0	0	0	0	30	0	42
80								45	0.2491					1		30	70	108	-38	0.648148	0	0	0	0	0	0	30	0	45
80								48	0.2663					1		30	60	108	-48	0.555556	0	0	0	0	0	0	0	0	48
80								51	0.2476					1		30	61	108	-47	0.564815	0	0	0	0	0	0	0	0	51
80								54	0.2648					1		30	79	108	-29	0.731481	0	0	0	0	0	0	0	0	54
80								57	0.3009					1		30	79	108	-29	0.731481	0	0	0	0	0	0	0	0	57
80								60	0.2815	27	27			1		30	89	108	-19	0.824074	0	0	0	0	0	0	0	0	60
81	1	69	83	0.333	1660	60	27.66	0	0			1	1	0	1	27.66	120	120	0	1	0	0	0	0	0	0	0	12450	0
81								3	0.0236					0		27.66	124	120	4	1.03333	0	0	0	0	0	0	0	0	3
81								6	0.0228					0		27.66	125	120	5	1.04167	0	0	0	0	0	0	0	0	6
81								9	0.0471					0		27.66	121	120	1	1.00833	0	0	0	0	0	0	0	0	9
81								12	0.0591					0		27.66	120	120	0	1	0	0	0	0	0	0	0	0	12
81								15	0.0978					0		27.66	127	120	7	1.05833	0	0	0	0	0	0	0	0	15
81								18	0.0836					0		27.66	136	120	16	1.13333	0	0	0	0	0	0	0	0	18
81								21	0.044		50			0		27.66	128	120	8	1.06667	0	0	0	0	0	0	0	0	21
81								24	0.0432					0		27.66	117	120	-3	0.975	0	0	0	0	0	0	0	0	24
81								27	0.0552					1		27.66	106	120	-14	0.883333	27.66	27.66	27.66	27.66	27.66	27.66	27.66	0	27
81								30	0.0804					1		27.66	103	120	-17	0.858333	0	27.66	27.66	27.66	27.66	27.66	27.66	0	30
81								33	0.093					1		27.66	90	120	-30	0.75	0	0	27.66	27.66	27.66	27.66	27.66	0	33
81								36	0.1057					1		27.66	85	120	-35	0.708333	0	0	0	27.66	27.66	27.66	27.66	0	36
81								39	0.1186					1		27.66	91	120	-29	0.758333	0	0	0	0	27.66	27.66	27.66	0	39
81								42	0.1316					1		27.66	87	120	-33	0.725	0	0	0	0	0	27.66	27.66	0	42
81								45	0.1593					1		27.66	83	120	-37	0.691667	0	0	0	0	0	27.66	27.66	0	45
81								48	0.1877					1		27.66	78	120	-42	0.65	0	0	0	0	0	0	27.66	0	48
81								51	0.1869					1		27.66	85	120	-35	0.708333	0	0	0	0	0	0	27.66	0	51
81								54	0.1861					1		27.66	85	120	-35	0.708333	0	0	0	0	0	0	0	0	54
81								57	0.231					1		27.66	82	120	-38	0.683333	0	0	0	0	0	0	0	0	57
81								60	0.2459	95	95			1		27.66	83	120	-37	0.691667	0	0	0	0	0	0	0	0	60
82	2	79	53	0.333	1060	60	17.66	0	0			1	1	0	0	17.66	114	114	0	1	0	0	0	0	0	0	0	7950	0
82								3	0.0412					0		17.66	136	114	22	1.19298	0	0	0	0	0	0	0	0	3
82								6	0.0781					0		17.66	118	114	4	1.03509	0	0	0	0	0	0	0	0	6
82								9	0.0639					0		17.66	112	114	-2	0.982456	0	0	0	0	0	0	0	0	9
82								12	0.0755					0		17.66	113	114	-1	0.991228	0	0	0	0	0	0	0	0	12
82								15	0.0743					0		17.66	110	114	-4	0.964912	0	0	0	0	0	0	0	0	15
82								18	0.086					0		17.66	112	114	-2	0.982456	0	0	0	0	0	0	0	0	18
82								21	0.0718		15			0		17.66	114	114	0	1	0	0	0	0	0	0	0	0	21
82								24	0.0705					1		17.66	107	114	-7	0.938596	17.66	17.66	17.66	17.66	17.66	17.66	17.66	0	24
82								27	0.0822					1		17.66	102	114	-12	0.894737	0	17.66	17.66	17.66	17.66	17.66	17.66	0	27
82								30	0.1211					1		17.66	96	114	-18	0.842105	0	0	17.66	17.66	17.66	17.66	17.66	0	30
82								33	0.1062					1		17.66	97	114	-17	0.850877	0	0	0	17.66	17.66	17.66	17.66	0	33
82								36	0.175					1		17.66	97	114	-17	0.850877	0	0	0	0	17.66	17.66	17.66	0	36
82								39	0.145					1		17.66	96	114	-18	0.842105	0	0	0	0	0	17.66	17.66	0	39
82								42	0.1298					1		17.66	97	114	-17	0.850877	0	0	0	0	0	17.66	17.66	0	42
82								45	0.1856					1		17.66	81	114	-33	0.710526	0	0	0	0	0	0	17.66	0	45
82								48	0.1843					1		17.66	89	114	-25	0.780702	0	0	0	0	0	0	17.66	0	48
82								51	0.183					1		17.66	88	114	-26	0.77193	0	0	0	0	0	0	0	0	51
82								54	0.1817					1		17.66	88	114	-26	0.77193	0	0	0	0	0	0	0	0	54
82								57	0.1952					1		17.66	89	114	-25	0.780702	0	0	0	0	0	0	0	0	57
82								60	0.1939	52	52			1		17.66	86	114	-28	0.754386	0	0	0	0	0	0	0	0	60
83	2	78	54	0.333	1080	60	18	0	0			1	1	0	0	18	145	145	0	1	0	0	0	0	0	0	0	8100	0
83								3	0.0372					0		18	150	145	5	1.03448	0	0	0	0	0	0	0	0	3
83								9	0.0492					0		18	155	145	10	1.06897	0	0	0	0	0	0	0	0	9
83								15	0.0219					0		18	136	145	-9	0.937931	0	0	0	0	0	0	0	0	15
83								18	0.0737					0		18	126	145	-19	0.868966	0	0	0	0	0	0	0	0	18
83								21	0.0725		140			0		18	119	145	-26	0.82069	0	0	0	0	0	0	0	0	21
83								24	0.0991					1		18	118	145	-27	0.813793	18	18	18	18	18	18	18	0	24
83								27	0.1266					1		18	108	145	-37	0.744828	0	18	18	18	18	18	18	0	27
83								30	0.1551					1		18	114	145	-31	0.786207	0	0	18	18	18	18	18	0	30
83								33	0.1538					1		18	102	145	-43	0.703448	0	0	0	18	18	18	18	0	33
83								36	0.1832					1		18	97	145	-48	0.668966	0	0	0	0	18	18	18	0	36
83								39	0.2137					1		18	96	145	-49	0.662069	0	0	0	0	0	18	18	0	39
83								42	0.2287					1		18	93	145	-52	0.641379	0	0	0	0	0	18	18	0	42
83								45	0.2439					1		18	102	145	-43	0.703448	0	0	0	0	0	0	18	0	45
83								48	0.2427					1		18	106	145	-39	0.731034	0	0	0	0	0	0	18	0	48
83								51	0.2582					1		18	101	145	-44	0.696552	0	0	0	0	0	0	0	0	51
83								54	0.2569					1		18	100	145	-45	0.689655	0	0	0	0	0	0	0	0	54
83								57	0.2224					1		18	98	145	-47	0.675862	0	0	0	0	0	0	0	0	57
83								60	0.2212	260	260			1		18	94	145	-51	0.648276	0	0	0	0	0	0	0	0	60
84	1	80	73	0.333	1460	60	24.33	0	0			1	1	0	0	24.33	131	131	0	1	0	0	0	0	0	0	0	10950	0
84								3	0.0512					0		24.33	133	131	2	1.01527	0	0	0	0	0	0	0	0	3
84								6	0.0639					0		24.33	134	131	3	1.0229	0	0	0	0	0	0	0	0	6
84								9	0.0908					0		24.33	133	131	2	1.01527	0	0	0	0	0	0	0	0	9
84								12	0.0899					0		24.33	144	131	13	1.09924	0	0	0	0	0	0	0	0	12
84								15	0.089					0		24.33	142	131	11	1.08397	0	0	0	0	0	0	0	0	15
84								18	0.0881					0		24.33	145	131	14	1.10687	0	0	0	0	0	0	0	0	18
84								21	0.1014					1		24.33	117	131	-14	0.89313	24.33	24.33	24.33	24.33	24.33	24.33	24.33	0	21
84								24	0.1297					1		24.33	111	131	-20	0.847328	0	24.33	24.33	24.33	24.33	24.33	24.33	0	24
84								27	0.1589					1		24.33	104	131	-27	0.793893	0	0	24.33	24.33	24.33	24.33	24.33	0	27
84								30	0.1735					1		24.33	100	131	-31	0.763359	0	0	0	24.33	24.33	24.33	24.33	0	30
84								33	0.1726					1		24.33	98	131	-33	0.748092	0	0	0	0	24.33	24.33	24.33	0	33
84								36	0.2197					1		24.33	96	131	-35	0.732824	0	0	0	0	0	24.33	24.33	0	36
84								39	0.2354					1		24.33	90	131	-41	0.687023	0	0	0	0	0	24.33	24.33	0	39
84								42	0.2685					1		24.33	90	131	-41	0.687023	0	0	0	0	0	0	24.33	0	42
84								45	0.2676					1		24.33	86	131	-45	0.656489	0	0	0	0	0	0	24.33	0	45
84								48	0.2842					1		24.33	88	131	-43	0.671756	0	0	0	0	0	0	0	0	48
84								51	0.2833					1		24.33	82	131	-49	0.625954	0	0	0	0	0	0	0	0	51
84								54	0.3184					1		24.33	82	131	-49	0.625954	0	0	0	0	0	0	0	0	54
84								57	0.3174					1		24.33	79	131	-52	0.603053	0	0	0	0	0	0	0	0	57
84								60	0.3165	140	140			1		24.33	85	131	-46	0.648855	0	0	0	0	0	0	0	0	60
85	1	68	98	0.333	1960	60	32.66	0	0			1	1	0	0	32.66	144	144	0	1	0	0	0	0	0	0	0	14700	0
85								3	0.0055					0		32.66	139	144	-5	0.965278	0	0	0	0	0	0	0	0	3
85								6	0.0299					0		32.66	146	144	2	1.01389	0	0	0	0	0	0	0	0	6
85								9	0.0421					0		32.66	144	144	0	1	0	0	0	0	0	0	0	0	9
85								12	0.0286					0		32.66	140	144	-4	0.972222	0	0	0	0	0	0	0	0	12
85								15	0.0537					0		32.66	143	144	-1	0.993056	0	0	0	0	0	0	0	0	15
85								18	0.053		30			0		32.66	134	144	-10	0.930556	0	0	0	0	0	0	0	0	18
85								21	0.0265					1		32.66	98	144	-46	0.680556	32.66	32.66	32.66	32.66	32.66	32.66	32.66	0	21
85								24	0.0516					1		32.66	121	144	-23	0.840278	0	32.66	32.66	32.66	32.66	32.66	32.66	0	24
85								27	0.038					1		32.66	120	144	-24	0.833333	0	0	32.66	32.66	32.66	32.66	32.66	0	27
85								30	0.1042					1		32.66	121	144	-23	0.840278	0	0	0	32.66	32.66	32.66	32.66	0	30
85								33	0.1318					1		32.66	117	144	-27	0.8125	0	0	0	0	32.66	32.66	32.66	0	33
85								36	0.1311					1		32.66	119	144	-25	0.826389	0	0	0	0	0	32.66	32.66	0	36
85								39	0.1303					1		32.66	117	144	-27	0.8125	0	0	0	0	0	32.66	32.66	0	39
85								42	0.1588					1		32.66	115	144	-29	0.798611	0	0	0	0	0	0	32.66	0	42
85								45	0.173					1		32.66	113	144	-31	0.784722	0	0	0	0	0	0	32.66	0	45
85								48	0.1875					1		32.66	114	144	-30	0.791667	0	0	0	0	0	0	0	0	48
85								51	0.1867					1		32.66	109	144	-35	0.756944	0	0	0	0	0	0	0	0	51
85								54	0.186					1		32.66	112	144	-32	0.777778	0	0	0	0	0	0	0	0	54
85								57	0.2007					1		32.66	117	144	-27	0.8125	0	0	0	0	0	0	0	0	57
85								60	0.2	63	63			1		32.66	114	144	-30	0.791667	0	0	0	0	0	0	0	0	60
87	2	93	55	0.333	1100	60	18.33	0	0			1	1	0	0	18.33	85	85	0	1	0	0	0	0	0	0	0	8250	0
87								3	0.0264					0		18.33	87	85	2	1.02353	0	0	0	0	0	0	0	0	3
87								6	0.0393					0		18.33	87	85	2	1.02353	0	0	0	0	0	0	0	0	6
87								9	0.0821					0		18.33	93	85	8	1.09412	0	0	0	0	0	0	0	0	9
87								12	0.1434					0		18.33	100	85	15	1.17647	0	0	0	0	0	0	0	0	12
87								15	0.1103					0		18.33	95	85	10	1.11765	0	0	0	0	0	0	0	0	15
87								18	0.1091		1			0		18.33	93	85	8	1.09412	0	0	0	0	0	0	0	0	18
87								21	0.156					1		18.33	88	85	3	1.03529	18.33	18.33	18.33	18.33	18.33	18.33	18.33	0	21
87								24	0.1385					1		18.33	90	85	5	1.05882	0	18.33	18.33	18.33	18.33	18.33	18.33	0	24
87								27	0.1373					1		18.33	85	85	0	1	0	0	18.33	18.33	18.33	18.33	18.33	0	27
87								30	0.1524					1		18.33	86	85	1	1.01176	0	0	0	18.33	18.33	18.33	18.33	0	30
87								33	0.1678					1		18.33	83	85	-2	0.976471	0	0	0	0	18.33	18.33	18.33	0	33
87								36	0.1665					1		18.33	83	85	-2	0.976471	0	0	0	0	0	18.33	18.33	0	36
87								39	0.1822					1		18.33	82	85	-3	0.964706	0	0	0	0	0	18.33	18.33	0	39
87								42	0.181					1		18.33	84	85	-1	0.988235	0	0	0	0	0	0	18.33	0	42
87								48	0.2145					1		18.33	80	85	-5	0.941176	0	0	0	0	0	0	18.33	0	48
87								51	0.2312					1		18.33	81	85	-4	0.952941	0	0	0	0	0	0	0	0	51
87								54	0.2669					1		18.33	78	85	-7	0.917647	0	0	0	0	0	0	0	0	54
87								57	0.2109					1		18.33	79	85	-6	0.929412	0	0	0	0	0	0	0	0	57
87								60	0.2275	21	21			1		18.33	85	85	0	1	0	0	0	0	0	0	0	0	60
88	1	72	88	0.333	1760	60	29.33	0	0			1	1	0	0	29.33	93	93	0	1	0	0	0	0	0	0	0	13200	0
88								3	0.0365					0		29.33	70	93	-23	0.752688	0	0	0	0	0	0	0	0	3
88								6	0.0615					0		29.33	77	93	-16	0.827957	0	0	0	0	0	0	0	0	6
88								9	0.0478					0		29.33	82	93	-11	0.88172	0	0	0	0	0	0	0	0	9
88								12	0.0865					0		29.33	82	93	-11	0.88172	0	0	0	0	0	0	0	0	12
88								15	0.0993					0		29.33	77	93	-16	0.827957	0	0	0	0	0	0	0	0	15
88								18	0.1263					0		29.33	94	93	1	1.01075	0	0	0	0	0	0	0	0	18
88								21	0.1115		55			0		29.33	68	93	-25	0.731183	0	0	0	0	0	0	0	0	21
88								24	0.1107					0		29.33	59	93	-34	0.634409	0	0	0	0	0	0	0	0	24
88								27	0.1381					1		29.33	69	93	-24	0.741935	29.33	29.33	29.33	29.33	29.33	29.33	29.33	0	27
88								30	0.1231					1		29.33	53	93	-40	0.569892	0	29.33	29.33	29.33	29.33	29.33	29.33	0	30
88								33	0.1509					1		29.33	57	93	-36	0.612903	0	0	29.33	29.33	29.33	29.33	29.33	0	33
88								36	0.1947					1		29.33	53	93	-40	0.569892	0	0	0	29.33	29.33	29.33	29.33	0	36
88								39	0.1939					1		29.33	56	93	-37	0.602151	0	0	0	0	29.33	29.33	29.33	0	39
88								42	0.2085					1		29.33	59	93	-34	0.634409	0	0	0	0	0	29.33	29.33	0	42
88								45	0.2233					1		29.33	57	93	-36	0.612903	0	0	0	0	0	29.33	29.33	0	45
88								48	0.2225					1		29.33	63	93	-30	0.677419	0	0	0	0	0	0	29.33	0	48
88								51	0.2217					1		29.33	53	93	-40	0.569892	0	0	0	0	0	0	29.33	0	51
88								54	0.2528					1		29.33	59	93	-34	0.634409	0	0	0	0	0	0	0	0	54
88								57	0.252					1		29.33	64	93	-29	0.688172	0	0	0	0	0	0	0	0	57
88								60	0.2675	67	67			1		29.33	64	93	-29	0.688172	0	0	0	0	0	0	0	0	60
89	1	78	73	0.333	1460	60	24.3	0	0			1	1	0	0	24.3	126	126	0	1	0	0	0	0	0	0	0	10950	0
89								3	0.0093					0		24.3	106	126	-20	0.84127	0	0	0	0	0	0	0	0	3
89								6	0.0501					0		24.3	108	126	-18	0.857143	0	0	0	0	0	0	0	0	6
89								9	0.06					0		24.3	109	126	-17	0.865079	0	0	0	0	0	0	0	0	9
89								12	0.1035					0		24.3	106	126	-20	0.84127	0	0	0	0	0	0	0	0	12
89								15	0.0692					0		24.3	110	126	-16	0.873016	0	0	0	0	0	0	0	0	15
89								18	0.0793		33			0		24.3	131	126	5	1.03968	0	0	0	0	0	0	0	0	18
89								21	0.1008					1		24.3	123	126	-3	0.97619	24.3	24.3	24.3	24.3	24.3	24.3	24.3	0	21
89								24	0.1347					1		24.3	107	126	-19	0.849206	0	24.3	24.3	24.3	24.3	24.3	24.3	0	24
89								27	0.1221					1		24.3	104	126	-22	0.825397	0	0	24.3	24.3	24.3	24.3	24.3	0	27
89								30	0.1448					1		24.3	110	126	-16	0.873016	0	0	0	24.3	24.3	24.3	24.3	0	30
89								33	0.132					1		24.3	104	126	-22	0.825397	0	0	0	0	24.3	24.3	24.3	0	33
89								36	0.1195					1		24.3	105	126	-21	0.833333	0	0	0	0	0	24.3	24.3	0	36
89								39	0.1302					1		24.3	100	126	-26	0.793651	0	0	0	0	0	24.3	24.3	0	39
89								42	0.1294					1		24.3	101	126	-25	0.801587	0	0	0	0	0	0	24.3	0	42
89								45	0.1403					1		24.3	106	126	-20	0.84127	0	0	0	0	0	0	24.3	0	45
89								48	0.1394					1		24.3	102	126	-24	0.809524	0	0	0	0	0	0	0	0	48
89								51	0.1626					1		24.3	112	126	-14	0.888889	0	0	0	0	0	0	0	0	51
89								54	0.1864					1		24.3	100	126	-26	0.793651	0	0	0	0	0	0	0	0	54
89								57	0.1731					1		24.3	104	126	-22	0.825397	0	0	0	0	0	0	0	0	57
89								60	0.1972	243	243			1		24.3	100	126	-26	0.793651	0	0	0	0	0	0	0	0	60
3	1	62	120	0.333	2600	60	43.33	0	0			1	1	0	1	43.33	128	128	0	1	0	0	0	0	0	0	0	18000	0
3								3	0.0166					0		43.33	130	128	2	1.01562	0	0	0	0	0	0	0	0	3
3								6	0.0513					0		43.33	129	128	1	1.00781	0	0	0	0	0	0	0	0	6
3								9	0.075					0		43.33	127	128	-1	0.992188	0	0	0	0	0	0	0	0	9
3								12	0.0993					0		43.33	128	128	0	1	0	0	0	0	0	0	0	0	12
3								15	0.0986					0		43.33	130	128	2	1.01562	0	0	0	0	0	0	0	0	15
3								18	0.098					0		43.33	133	128	5	1.03906	0	0	0	0	0	0	0	0	18
3								21	0.0604		100			0		43.33	163	128	35	1.27344	0	0	0	0	0	0	0	0	21
3								24	0.1094					1		43.33	113	128	-15	0.882812	43.33	43.33	43.33	43.33	43.33	43.33	43.33	0	24
3								27	0.0714					1		43.33	103	128	-25	0.804688	0	43.33	43.33	43.33	43.33	43.33	43.33	0	27
3								30	0.1339					1		43.33	92	128	-36	0.71875	0	0	43.33	43.33	43.33	43.33	43.33	0	30
3								33	0.1464					1		43.33	81	128	-47	0.632812	0	0	0	43.33	43.33	43.33	43.33	0	33
3								36	0.159					1		43.33	82	128	-46	0.640625	0	0	0	0	43.33	43.33	43.33	0	36
3								39	0.1993					1		43.33	77	128	-51	0.601562	0	0	0	0	0	43.33	43.33	0	39
3								42	0.2126					1		43.33	73	128	-55	0.570312	0	0	0	0	0	43.33	43.33	0	42
3								45	0.2261					1		43.33	85	128	-43	0.664062	0	0	0	0	0	0	43.33	0	45
3								48	0.2254					1		43.33	83	128	-45	0.648438	0	0	0	0	0	0	43.33	0	48
3								51	0.2536					1		43.33	76	128	-52	0.59375	0	0	0	0	0	0	0	0	51
3								54	0.253					1		43.33	76	128	-52	0.59375	0	0	0	0	0	0	0	0	54
3								57	0.2971					1		43.33	79	128	-49	0.617188	0	0	0	0	0	0	0	0	57
3								60	0.2517	150	150			1		43.33	73	128	-55	0.570312	0	0	0	0	0	0	0	0	60
4	2	43.5	42.5	0.333	842	60	14	0	0			1	1	0	0	14	120	120	0	1	0	0	0	0	0	0	0	6375	0
4								3	0.1224					0		14	94	120	-26	0.783333	0	0	0	0	0	0	0	0	3
4								6	0.1359					0		14	84	120	-36	0.7	0	0	0	0	0	0	0	0	6
4								9	0.1495					0		14	87	120	-33	0.725	0	0	0	0	0	0	0	0	9
4								12	0.195					0		14	82	120	-38	0.683333	0	0	0	0	0	0	0	0	12
4								15	0.1776					0		14	73	120	-47	0.608333	0	0	0	0	0	0	0	0	15
4								18	0.2082		160			0		14	90	120	-30	0.75	0	0	0	0	0	0	0	0	18
4								21	0.2231					1		14	88	120	-32	0.733333	14	14	14	14	14	14	14	0	21
4								24	0.2052					1		14	94	120	-26	0.783333	0	14	14	14	14	14	14	0	24
4								27	0.2037					1		14	85	120	-35	0.708333	0	0	14	14	14	14	14	0	27
4								30	0.2185					1		14	84	120	-36	0.7	0	0	0	14	14	14	14	0	30
4								33	0.217					1		14	79	120	-41	0.658333	0	0	0	0	14	14	14	0	33
4								36	0.2322					1		14	82	120	-38	0.683333	0	0	0	0	0	14	14	0	36
4								39	0.2475					1		14	82	120	-38	0.683333	0	0	0	0	0	14	14	0	39
4								42	0.2126					1		14	89	120	-31	0.741667	0	0	0	0	0	0	14	0	42
4								45	0.2276					1		14	83	120	-37	0.691667	0	0	0	0	0	0	14	0	45
4								48	0.2429					1		14	88	120	-32	0.733333	0	0	0	0	0	0	0	0	48
4								51	0.2414					1		14	84	120	-36	0.7	0	0	0	0	0	0	0	0	51
4								54	0.257					1		14	96	120	-24	0.8	0	0	0	0	0	0	0	0	54
4								57	0.2555					1		14	91	120	-29	0.758333	0	0	0	0	0	0	0	0	57
4								60	0.2713	169	169			1		14	87	120	-33	0.725	0	0	0	0	0	0	0	0	60

## Sheet: History
Object	Timestamp	User	Object Name	Event	Description	Annotation
InductionDec.Data.Sheet1.Sheet1	2020.05.08 08:58:32 UTC	hahnturp54	Worksheet	Object Created	Object Created C:\Users\hahnturp54\Desktop\Sheet1.xls
